# Supplementary material for: 2-Amino-5-(4-carboxyl­atophen­yl)­pyridinium monohydrate
Source: Acta Crystallogr Sect E Struct Rep Online. 2012 Aug 23;68(Pt 9):o2749. doi: 10.1107/S1600536812035854 (PMC3435761; doi:10.1107/S1600536812035854)
Supplement: Supplementary file 1 [file e-68-o2749-sup1.cif]

##############################################################################
#                                                                            #
# This CIF contains the data in a paper accepted for publication in          #
# Acta Crystallographica Section E. It conforms to the requirements of       #
# Notes for Authors for Acta Crystallographica Section E, and has been       #
# peer reviewed under the auspices of the IUCr Commission on Journals.       #
#                                                                            #
# Full details of the Crystallographic Information File format               #
# are given in the paper "The Crystallographic Information File (CIF):       #
# a New Standard Archive File for Crystallography" by S. R. Hall, F. H.      #
# Allen and I. D. Brown [Acta Cryst. (1991), A47, 655-685].                  #
#                                                                            #
# The current version of the core CIF dictionary is obtainable from          #
# ftp://ftp.iucr.org/pub/cif_core.dic.                                       #
#                                                                            #
# Software is freely available for graphical display of the structure(s)     #
# in this CIF. For information consult the CIF software page                 #
# http://www.iucr.org/resources/cif/software.                                #
#                                                                            #
# This file may be used for bona fide research purposes within the           #
# scientific community so long as proper attribution is given to the journal # 
# article from which it was obtained.                                        #
#                                                                            #
##############################################################################
data_I
_audit_creation_method     SHELXL-97
_chemical_name_systematic
;
2-Amino-5-(4-carboxylatophenyl)pyridinium monohydrate
;
_chemical_name_common     ?
_chemical_formula_moiety     'C12 H10 N2 O2, H2 O'
_chemical_formula_sum     'C12 H12 N2 O3'
_chemical_formula_iupac     'C12 H10 N2 O2, H2 O'
_chemical_formula_weight     232.24
_chemical_melting_point     ?
_symmetry_cell_setting     monoclinic
_symmetry_space_group_name_H-M     'P 21/n'
_symmetry_space_group_name_hall     'P 2yn'
loop_
    _symmetry_equiv_pos_as_xyz
    'x, y, z'
    '-x+1/2, y+1/2, -z+1/2'
    '-x, -y, -z'
    'x-1/2, -y-1/2, z-1/2'
_cell_length_a     7.796(2)
_cell_length_b     7.808(2)
_cell_length_c     18.480(5)
_cell_angle_alpha     90.00
_cell_angle_beta     95.165(14)
_cell_angle_gamma     90.00
_cell_volume     1120.4(6)
_cell_formula_units_Z     4
_cell_measurement_reflns_used     1672
_cell_measurement_theta_min     2.75
_cell_measurement_theta_max     27.51
_cell_measurement_temperature     296(2)
_exptl_crystal_description     prism
_exptl_crystal_colour     colorless
_exptl_crystal_size_max     0.23
_exptl_crystal_size_mid     0.16
_exptl_crystal_size_min     0.15
_exptl_crystal_density_diffrn     1.377
_exptl_crystal_density_meas     ?
_exptl_crystal_density_method     'not measured'
_exptl_crystal_F_000     488
_exptl_absorpt_coefficient_mu     0.101
_exptl_absorpt_correction_type     multi-scan
_exptl_absorpt_process_details     '(SADABS; Sheldrick, 1996)'
_exptl_absorpt_correction_T_min     0.9772
_exptl_absorpt_correction_T_max     0.9850
_exptl_special_details     ?
_diffrn_ambient_temperature     296(2)
_diffrn_radiation_type     MoK\a
_diffrn_radiation_wavelength     0.71073
_diffrn_radiation_source     'fine-focus sealed tube'
_diffrn_radiation_monochromator     graphite
_diffrn_measurement_device_type     'Bruker SMART CCD'
_diffrn_measurement_method     'phi and omega scans'
_diffrn_detector_area_resol_mean     ?
_diffrn_reflns_number     11449
_diffrn_reflns_av_R_equivalents     0.0897
_diffrn_reflns_av_sigmaI/netI     0.0696
_diffrn_reflns_theta_min     2.75
_diffrn_reflns_theta_max     27.51
_diffrn_reflns_theta_full     27.51
_diffrn_measured_fraction_theta_max     0.991
_diffrn_measured_fraction_theta_full     0.991
_diffrn_reflns_limit_h_min     -10
_diffrn_reflns_limit_h_max     10
_diffrn_reflns_limit_k_min     -10
_diffrn_reflns_limit_k_max     10
_diffrn_reflns_limit_l_min     -23
_diffrn_reflns_limit_l_max     24
_diffrn_standards_number     ?
_diffrn_standards_interval_count     ?
_diffrn_standards_interval_time     ?
_diffrn_standards_decay_%     ?
_refine_special_details
;
Refinement of <i>F</i>^2^ against ALL reflections. The weighted <i>R</i>-factor
<i>wR</i> and goodness of fit <i>S</i> are based on <i>F</i>^2^, conventional
<i>R</i>-factors <i>R</i> are based on <i>F</i>, with <i>F</i> set to zero for
negative <i>F</i>^2^. The threshold expression of <i>F</i>^2^ >
\s(<i>F</i>^2^) is used only for calculating <i>R</i>-factors(gt) <i>etc</i>.
and is not relevant to the choice of reflections for refinement.
<i>R</i>-factors based on <i>F</i>^2^ are statistically about twice as large
as those based on <i>F</i>, and <i>R</i>- factors based on ALL data will be
even larger.
;
_reflns_number_total     2554
_reflns_number_gt     1505
_reflns_threshold_expression     I>2sigma(I)
_refine_ls_structure_factor_coef     Fsqd
_refine_ls_matrix_type     full
_refine_ls_R_factor_all     0.1336
_refine_ls_R_factor_gt     0.0795
_refine_ls_wR_factor_gt     0.1735
_refine_ls_wR_factor_ref     0.2081
_refine_ls_goodness_of_fit_ref     1.012
_refine_ls_restrained_S_all     1.011
_refine_ls_number_reflns     2554
_refine_ls_number_parameters     160
_refine_ls_number_restraints     3
_refine_ls_hydrogen_treatment     mixed
_refine_ls_weighting_scheme     calc
_refine_ls_weighting_details
         'calc w=1/[\s^2^(Fo^2^)+(0.0766P)^2^+0.5950P] where P=(Fo^2^+2Fc^2^)/3'
_atom_sites_solution_hydrogens     geom
_atom_sites_solution_primary     direct
_atom_sites_solution_secondary     difmap
_refine_ls_shift/su_max     0.000
_refine_ls_shift/su_mean     0.000
_refine_diff_density_max     0.174
_refine_diff_density_min     -0.155
_refine_ls_extinction_method     none
_refine_ls_extinction_coef     ?
loop_
    _atom_type_symbol
    _atom_type_description
    _atom_type_scat_dispersion_real
    _atom_type_scat_dispersion_imag
    _atom_type_scat_source
    'C' 'C' 0.0033 0.0016
                         'International Tables Vol C Tables 4.2.6.8 and 6.1.1.4'
    'H' 'H' 0.0000 0.0000
                         'International Tables Vol C Tables 4.2.6.8 and 6.1.1.4'
    'N' 'N' 0.0061 0.0033
                         'International Tables Vol C Tables 4.2.6.8 and 6.1.1.4'
    'O' 'O' 0.0106 0.0060
                         'International Tables Vol C Tables 4.2.6.8 and 6.1.1.4'
_computing_data_collection     'SMART (Bruker, 1999)'
_computing_cell_refinement     'SAINT (Bruker, 1999)'
_computing_data_reduction     'SAINT (Bruker, 1999)'
_computing_structure_solution     'SHELXS97 (Sheldrick, 2008)'
_computing_structure_refinement     'SHELXL97 (Sheldrick, 2008)'
_computing_molecular_graphics     'SHELXTL (Sheldrick, 2008)'
_computing_publication_material     'SHELXTL (Sheldrick, 2008)'
loop_
    _atom_site_type_symbol
    _atom_site_label
    _atom_site_fract_x
    _atom_site_fract_y
    _atom_site_fract_z
    _atom_site_U_iso_or_equiv
    _atom_site_adp_type
    _atom_site_calc_flag
    _atom_site_refinement_flags
    _atom_site_occupancy
    _atom_site_symmetry_multiplicity
    _atom_site_disorder_assembly
    _atom_site_disorder_group
    C C1 0.5962(4) 0.7159(4) 0.15326(17) 0.0568(8) Uani d . 1 1 . .
    C C2 0.6222(4) 0.7885(4) 0.08526(18) 0.0669(9) Uani d . 1 1 . .
    H H2C 0.6003 0.9042 0.0767 0.080 Uiso calc R 1 1 . .
    C C3 0.6796(4) 0.6884(4) 0.03225(17) 0.0647(9) Uani d . 1 1 . .
    H H3A 0.6927 0.7373 -0.0128 0.078 Uiso calc R 1 1 . .
    C C4 0.7203(4) 0.5123(4) 0.04277(15) 0.0522(7) Uani d . 1 1 . .
    C C5 0.6949(4) 0.4505(4) 0.11010(16) 0.0600(8) Uani d . 1 1 . .
    H H5A 0.7200 0.3362 0.1205 0.072 Uiso calc R 1 1 . .
    C C6 0.7823(4) 0.4004(4) -0.01377(15) 0.0528(7) Uani d . 1 1 . .
    C C7 0.8241(4) 0.4649(4) -0.08022(16) 0.0642(9) Uani d . 1 1 . .
    H H7B 0.8121 0.5815 -0.0895 0.077 Uiso calc R 1 1 . .
    C C8 0.8830(4) 0.3594(4) -0.13264(16) 0.0648(9) Uani d . 1 1 . .
    H H8C 0.9119 0.4067 -0.1761 0.078 Uiso calc R 1 1 . .
    C C9 0.8999(4) 0.1853(4) -0.12169(15) 0.0555(7) Uani d . 1 1 . .
    C C10 0.8584(5) 0.1196(4) -0.05641(17) 0.0728(10) Uani d . 1 1 . .
    H H10A 0.8683 0.0025 -0.0478 0.087 Uiso calc R 1 1 . .
    C C11 0.8022(5) 0.2251(4) -0.00347(18) 0.0770(11) Uani d . 1 1 . .
    H H11A 0.7770 0.1774 0.0404 0.092 Uiso calc R 1 1 . .
    C C12 0.9664(4) 0.0670(4) -0.17777(17) 0.0634(8) Uani d . 1 1 . .
    N N1 0.6345(3) 0.5496(3) 0.16235(13) 0.0606(7) Uani d . 1 1 . .
    H H1A 0.6200 0.5033 0.2036 0.073 Uiso calc R 1 1 . .
    N N2 0.5351(3) 0.8023(4) 0.20782(15) 0.0693(8) Uani d . 1 1 . .
    H H2A 0.5210 0.7511 0.2481 0.083 Uiso calc R 1 1 . .
    H H2B 0.5100 0.9091 0.2027 0.083 Uiso calc R 1 1 . .
    O O1 1.0359(3) 0.1364(3) -0.22902(12) 0.0757(7) Uani d . 1 1 . .
    O O2 0.9515(4) -0.0921(3) -0.17007(13) 0.0853(8) Uani d . 1 1 . .
    O O3 0.4085(4) 1.1412(3) 0.16247(15) 0.0866(8) Uani d D 1 1 . .
    H H3C 0.300(3) 1.128(6) 0.165(2) 0.130 Uiso d D 1 1 . .
    H H3D 0.447(5) 1.207(5) 0.1977(19) 0.130 Uiso d D 1 1 . .
loop_
    _atom_site_aniso_label
    _atom_site_aniso_U_11
    _atom_site_aniso_U_22
    _atom_site_aniso_U_33
    _atom_site_aniso_U_12
    _atom_site_aniso_U_13
    _atom_site_aniso_U_23
    C1 0.0564(17) 0.0549(18) 0.0606(19) -0.0067(14) 0.0137(14) -0.0057(14)
    C2 0.085(2) 0.0504(17) 0.068(2) -0.0074(16) 0.0206(17) 0.0030(16)
    C3 0.082(2) 0.0570(18) 0.0581(19) -0.0106(16) 0.0216(16) 0.0042(15)
    C4 0.0583(17) 0.0535(17) 0.0454(16) -0.0112(14) 0.0088(13) 0.0015(12)
    C5 0.075(2) 0.0542(17) 0.0516(17) 0.0010(16) 0.0116(15) 0.0009(14)
    C6 0.0579(17) 0.0570(17) 0.0441(16) -0.0110(14) 0.0079(13) -0.0008(13)
    C7 0.091(2) 0.0542(17) 0.0480(17) -0.0022(17) 0.0119(16) 0.0042(14)
    C8 0.091(2) 0.065(2) 0.0397(16) -0.0048(18) 0.0144(15) 0.0046(14)
    C9 0.0617(17) 0.0595(18) 0.0452(16) -0.0059(14) 0.0042(13) -0.0028(13)
    C10 0.109(3) 0.058(2) 0.0543(19) 0.0010(19) 0.0242(18) 0.0045(15)
    C11 0.124(3) 0.058(2) 0.0527(18) -0.003(2) 0.0330(19) 0.0092(15)
    C12 0.072(2) 0.069(2) 0.0497(18) -0.0034(17) 0.0087(15) -0.0035(16)
    N1 0.0786(17) 0.0604(16) 0.0444(14) -0.0014(13) 0.0153(12) 0.0001(12)
    N2 0.0809(18) 0.0634(16) 0.0668(17) -0.0017(14) 0.0254(15) -0.0080(13)
    O1 0.1006(18) 0.0747(15) 0.0557(13) -0.0044(13) 0.0287(13) -0.0042(11)
    O2 0.130(2) 0.0615(15) 0.0686(16) -0.0009(15) 0.0326(15) -0.0012(12)
    O3 0.117(2) 0.0677(16) 0.0786(18) -0.0107(16) 0.0272(16) -0.0095(13)
_geom_special_details
;
All e.s.d.'s (except the e.s.d. in the dihedral angle between two l.s. planes)
are estimated using the full covariance matrix. The cell e.s.d.'s are taken
into account individually in the estimation of e.s.d.'s in distances, angles
and torsion angles; correlations between e.s.d.'s in cell parameters are only
used when they are defined by crystal symmetry. An approximate (isotropic)
treatment of cell e.s.d.'s is used for estimating e.s.d.'s involving l.s.
planes.
;
loop_
    _geom_bond_atom_site_label_1
    _geom_bond_atom_site_label_2
    _geom_bond_site_symmetry_2
    _geom_bond_distance
    _geom_bond_publ_flag
    C1 N2 . 1.336(4) ?
    C1 N1 . 1.339(4) ?
    C1 C2 . 1.410(4) ?
    C2 C3 . 1.360(4) ?
    C2 H2C . 0.9300 ?
    C3 C4 . 1.421(4) ?
    C3 H3A . 0.9300 ?
    C4 C5 . 1.365(4) ?
    C4 C6 . 1.477(4) ?
    C5 N1 . 1.355(4) ?
    C5 H5A . 0.9300 ?
    C6 C11 . 1.389(4) ?
    C6 C7 . 1.393(4) ?
    C7 C8 . 1.381(4) ?
    C7 H7B . 0.9300 ?
    C8 C9 . 1.379(4) ?
    C8 H8C . 0.9300 ?
    C9 C10 . 1.376(4) ?
    C9 C12 . 1.514(4) ?
    C10 C11 . 1.380(4) ?
    C10 H10A . 0.9300 ?
    C11 H11A . 0.9300 ?
    C12 O1 . 1.256(4) ?
    C12 O2 . 1.257(4) ?
    N1 H1A . 0.8600 ?
    N2 H2A . 0.8600 ?
    N2 H2B . 0.8600 ?
    O3 H3C . 0.860(18) ?
    O3 H3D . 0.861(18) ?
loop_
    _geom_angle_atom_site_label_1
    _geom_angle_atom_site_label_2
    _geom_angle_atom_site_label_3
    _geom_angle_site_symmetry_1
    _geom_angle_site_symmetry_3
    _geom_angle
    _geom_angle_publ_flag
    N2 C1 N1 . . 119.0(3) ?
    N2 C1 C2 . . 124.0(3) ?
    N1 C1 C2 . . 117.0(3) ?
    C3 C2 C1 . . 119.6(3) ?
    C3 C2 H2C . . 120.2 ?
    C1 C2 H2C . . 120.2 ?
    C2 C3 C4 . . 122.8(3) ?
    C2 C3 H3A . . 118.6 ?
    C4 C3 H3A . . 118.6 ?
    C5 C4 C3 . . 114.7(3) ?
    C5 C4 C6 . . 121.3(3) ?
    C3 C4 C6 . . 124.0(3) ?
    N1 C5 C4 . . 122.4(3) ?
    N1 C5 H5A . . 118.8 ?
    C4 C5 H5A . . 118.8 ?
    C11 C6 C7 . . 116.4(3) ?
    C11 C6 C4 . . 121.7(3) ?
    C7 C6 C4 . . 121.8(3) ?
    C8 C7 C6 . . 121.4(3) ?
    C8 C7 H7B . . 119.3 ?
    C6 C7 H7B . . 119.3 ?
    C9 C8 C7 . . 121.2(3) ?
    C9 C8 H8C . . 119.4 ?
    C7 C8 H8C . . 119.4 ?
    C10 C9 C8 . . 118.0(3) ?
    C10 C9 C12 . . 119.6(3) ?
    C8 C9 C12 . . 122.3(3) ?
    C9 C10 C11 . . 120.9(3) ?
    C9 C10 H10A . . 119.6 ?
    C11 C10 H10A . . 119.6 ?
    C10 C11 C6 . . 122.0(3) ?
    C10 C11 H11A . . 119.0 ?
    C6 C11 H11A . . 119.0 ?
    O1 C12 O2 . . 124.3(3) ?
    O1 C12 C9 . . 116.8(3) ?
    O2 C12 C9 . . 119.0(3) ?
    C1 N1 C5 . . 123.5(3) ?
    C1 N1 H1A . . 118.2 ?
    C5 N1 H1A . . 118.2 ?
    C1 N2 H2A . . 120.0 ?
    C1 N2 H2B . . 120.0 ?
    H2A N2 H2B . . 120.0 ?
    H3C O3 H3D . . 108(3) ?
loop_
    _geom_torsion_atom_site_label_1
    _geom_torsion_atom_site_label_2
    _geom_torsion_atom_site_label_3
    _geom_torsion_atom_site_label_4
    _geom_torsion_site_symmetry_1
    _geom_torsion_site_symmetry_2
    _geom_torsion_site_symmetry_3
    _geom_torsion_site_symmetry_4
    _geom_torsion
    _geom_torsion_publ_flag
    N2 C1 C2 C3 . . . . -177.8(3) ?
    N1 C1 C2 C3 . . . . 1.7(5) ?
    C1 C2 C3 C4 . . . . -2.0(5) ?
    C2 C3 C4 C5 . . . . 0.9(5) ?
    C2 C3 C4 C6 . . . . 179.8(3) ?
    C3 C4 C5 N1 . . . . 0.4(4) ?
    C6 C4 C5 N1 . . . . -178.5(3) ?
    C5 C4 C6 C11 . . . . 6.1(5) ?
    C3 C4 C6 C11 . . . . -172.8(3) ?
    C5 C4 C6 C7 . . . . -173.9(3) ?
    C3 C4 C6 C7 . . . . 7.3(5) ?
    C11 C6 C7 C8 . . . . -0.3(5) ?
    C4 C6 C7 C8 . . . . 179.6(3) ?
    C6 C7 C8 C9 . . . . 1.2(5) ?
    C7 C8 C9 C10 . . . . -0.8(5) ?
    C7 C8 C9 C12 . . . . -179.2(3) ?
    C8 C9 C10 C11 . . . . -0.3(5) ?
    C12 C9 C10 C11 . . . . 178.1(3) ?
    C9 C10 C11 C6 . . . . 1.1(6) ?
    C7 C6 C11 C10 . . . . -0.8(5) ?
    C4 C6 C11 C10 . . . . 179.3(3) ?
    C10 C9 C12 O1 . . . . -165.4(3) ?
    C8 C9 C12 O1 . . . . 12.9(5) ?
    C10 C9 C12 O2 . . . . 13.6(5) ?
    C8 C9 C12 O2 . . . . -168.1(3) ?
    N2 C1 N1 C5 . . . . 179.1(3) ?
    C2 C1 N1 C5 . . . . -0.4(5) ?
    C4 C5 N1 C1 . . . . -0.7(5) ?
loop_
    _geom_hbond_atom_site_label_D
    _geom_hbond_atom_site_label_H
    _geom_hbond_atom_site_label_A
    _geom_hbond_site_symmetry_A
    _geom_hbond_distance_DH
    _geom_hbond_distance_HA
    _geom_hbond_distance_DA
    _geom_hbond_angle_DHA
    N1 H1A O1 4_566 0.86 1.82 2.648(3) 160.3
    N2 H2A O2 4_566 0.86 2.07 2.911(4) 167.1
    N2 H2B O3 . 0.86 2.09 2.921(4) 163.0
    O3 H3C O2 3_665 0.860(18) 1.990(18) 2.849(4) 178(4)
    O3 H3D O1 4_576 0.861(18) 1.909(18) 2.768(4) 176(5)
data_global
_journal_date_recd_electronic     2012-08-11
_journal_date_accepted     2012-08-15
_journal_name_full     'Acta Crystallographica, Section E'
_journal_year     2012
_journal_volume     68
_journal_issue      9
_journal_page_first     o2749
_journal_page_last     o2749
_journal_paper_category     QO
_journal_paper_doi     10.1107/S1600536812035854
_journal_coeditor_code     JJ2150
_publ_contact_author_name     'Xiao-Hong Wei'
_publ_contact_author_address
;
College of Mechanical & Materials Engineering, China Three Gorges University,
Yichang 443002, People's Republic of China
;
_publ_contact_author_email     'wxhong1@126.com'
_publ_contact_author_fax     '86-717-6397516'
_publ_contact_author_phone     '86-717-6397516'
_publ_section_title
;
2-Amino-5-(4-carboxylatophenyl)pyridinium monohydrate
;
loop_
    _publ_author_name
    _publ_author_footnote
    _publ_author_address
    'Wei, Xiao-Hong' .
;
College of Mechanical and Materials Engineering, China Three Gorges University,
Yichang 443002, People's Republic of China
;
    'Yan, Hong' .
;
College of Mechanical and Materials Engineering, China Three Gorges University,
Yichang 443002, People's Republic of China
;
    'Lin, Wei-Gong' .
;
College of Mechanical and Materials Engineering, China Three Gorges University,
Yichang 443002, People's Republic of China
;
