# Supplementary material for: 2-Amino-5-(4-carboxyl­atophen­yl)­pyridinium monohydrate
Source: Acta Crystallogr Sect E Struct Rep Online. 2012 Aug 23;68(Pt 9):o2749. doi: 10.1107/S1600536812035854 (PMC3435761; doi:10.1107/S1600536812035854)
Supplement: Supplementary file 2 [file e-68-o2749-Isup2.hkl]

# 
# h,k,l, Fc-squared, Fo-squared, sigma(Fo-squared) and status flag 
# 
data_I
_shelx_title ' Z in P2(1)/n' 
_shelx_refln_list_code          4 
_shelx_F_calc_maximum      243.31 
_exptl_crystal_F_000       488.00 
_reflns_d_resolution_high  0.7693 
 
loop_ 
 _symmetry_equiv_pos_as_xyz 
 'x, y, z' 
 '-x+1/2, y+1/2, -z+1/2' 
 '-x, -y, -z' 
 'x-1/2, -y-1/2, z-1/2' 
 
_cell_length_a     7.7963 
_cell_length_b     7.8085 
_cell_length_c    18.4796 
_cell_angle_alpha  90.000 
_cell_angle_beta   95.165 
_cell_angle_gamma  90.000 
 
_shelx_F_squared_multiplier     1.000 
 
loop_ 
 _refln_index_h 
 _refln_index_k 
 _refln_index_l 
 _refln_F_squared_calc 
 _refln_F_squared_meas 
 _refln_F_squared_sigma 
 _refln_observed_status 
   2   0   0      149.71      151.39      4.38 o 
   4   0   0      264.05      250.13      6.68 o 
   6   0   0        2.80        6.50      3.15 o 
   8   0   0        0.03        0.60      2.20 o 
  10   0   0        4.96        3.39      3.18 o 
   1   1   0     2983.72     2847.74     46.22 o 
   2   1   0    13139.36    12632.17    123.14 o 
   3   1   0        0.25        0.16      1.02 o 
   4   1   0        2.45        4.36      1.18 o 
   5   1   0       46.12       40.40      2.42 o 
   6   1   0       34.34       41.14      2.83 o 
   7   1   0        0.00        4.24      1.65 o 
   8   1   0       15.72        7.68      1.90 o 
   9   1   0        0.07        5.00      2.03 o 
  10   1   0        0.87        3.49      3.32 o 
   0   2   0       79.22       83.11      5.94 o 
   1   2   0      564.96      519.97      5.66 o 
   2   2   0      681.28      644.90      6.78 o 
   3   2   0      352.71      313.01      6.72 o 
   4   2   0      146.90      157.93      4.65 o 
   5   2   0      266.87      266.37      7.89 o 
   6   2   0       23.28       26.42      3.47 o 
   7   2   0        4.24        5.18      1.61 o 
   8   2   0        0.75        0.86      1.87 o 
   9   2   0        0.02        4.47      1.85 o 
   1   3   0       99.39       84.41      2.33 o 
   2   3   0       24.27       25.38      1.75 o 
   3   3   0        1.64        3.18      1.70 o 
   4   3   0       84.82       96.90      4.91 o 
   5   3   0        2.27       -1.37      1.58 o 
   6   3   0        9.13        9.39      2.02 o 
   7   3   0        0.71        2.69      1.90 o 
   8   3   0        0.19        3.47      1.87 o 
   9   3   0        2.86        4.25      1.61 o 
   0   4   0      298.57      283.10      6.52 o 
   1   4   0      260.15      300.52      5.32 o 
   2   4   0      602.22      615.55      8.09 o 
   3   4   0      187.48      192.96      6.17 o 
   4   4   0        0.03        1.12      2.27 o 
   5   4   0        2.21        4.51      1.57 o 
   6   4   0        2.38        2.78      2.01 o 
   7   4   0        0.67        0.75      3.10 o 
   8   4   0        0.00        3.23      2.35 o 
   9   4   0       13.95       13.66      7.68 o 
   1   5   0       83.29       73.21      2.99 o 
   2   5   0        0.06        2.09      1.91 o 
   3   5   0      308.44      340.76      8.65 o 
   4   5   0        0.28        1.38      1.62 o 
   5   5   0        0.64        7.53      2.14 o 
   6   5   0        4.84        6.52      2.02 o 
   7   5   0       25.79       14.96      3.72 o 
   8   5   0        3.40        3.82      2.21 o 
   0   6   0        0.01        3.08      2.81 o 
   1   6   0       92.20       86.69      3.78 o 
   2   6   0        4.17        5.65      2.40 o 
   3   6   0       62.89       59.35      4.13 o 
   4   6   0        8.14        5.59      2.02 o 
   5   6   0        7.39       10.94      2.69 o 
   6   6   0        1.05        2.25      2.64 o 
   7   6   0        4.15        6.15      4.23 o 
   8   6   0        0.13        0.35      3.48 o 
   1   7   0       38.43       45.32      5.50 o 
   2   7   0       42.21       35.05      3.73 o 
   3   7   0       15.74       13.33      2.95 o 
   4   7   0        9.04        6.23      2.26 o 
   5   7   0        8.97        3.44      2.72 o 
   6   7   0        0.24        1.20      2.94 o 
   7   7   0        0.00       -3.71      4.44 o 
   0   8   0        9.47        5.39      4.42 o 
   1   8   0        3.25        3.52      2.19 o 
   2   8   0        2.50        0.16      2.14 o 
   3   8   0        1.61        1.93      2.88 o 
   4   8   0        1.91        3.15      2.94 o 
   5   8   0        2.92        6.36      2.51 o 
   6   8   0        1.29        6.27      4.63 o 
   1   9   0        0.23        1.57      2.57 o 
   2   9   0        0.06       -1.80      2.16 o 
   3   9   0        0.26        1.60      3.19 o 
   4   9   0        1.52        8.31      3.94 o 
   0  10   0        3.20        5.93      4.60 o 
   1  10   0        0.02        1.90      3.57 o 
  -9   0   1        0.71        0.50      2.75 o 
  -7   0   1        2.81        0.76      1.95 o 
  -5   0   1       10.28       14.77      2.86 o 
  -3   0   1      348.21      358.09      5.92 o 
  -1   0   1       16.31       20.68      1.97 o 
   1   0   1      210.71      183.66      7.36 o 
   3   0   1       26.91       30.27      2.55 o 
   5   0   1        6.19        4.66      2.06 o 
   7   0   1        5.62        8.60      2.74 o 
   9   0   1        0.05        3.02      2.21 o 
 -10   1   1        0.98        6.46      3.45 o 
  -9   1   1        0.13        2.01      2.03 o 
  -8   1   1       10.37       11.81      2.56 o 
  -7   1   1        0.01        4.81      1.84 o 
  -6   1   1        1.42        3.85      1.53 o 
  -5   1   1        3.76        3.43      1.37 o 
  -4   1   1       81.21       86.55      2.71 o 
  -3   1   1      257.51      244.37      3.49 o 
  -2   1   1      893.83      931.82     11.69 o 
  -1   1   1       46.62       32.43      0.83 o 
   0   1   1     1452.23     1315.47     18.27 o 
   1   1   1      329.96      358.48      9.76 o 
   2   1   1     9639.52     9300.88    118.89 o 
   3   1   1      733.83      658.16     15.88 o 
   4   1   1      447.16      453.15     15.92 o 
   5   1   1        1.98        3.35      1.38 o 
   6   1   1       26.10       28.94      2.58 o 
   7   1   1        2.31        1.07      1.46 o 
   8   1   1        0.54        3.09      1.45 o 
   9   1   1        0.00        4.97      2.27 o 
  -9   2   1        0.92        0.62      1.83 o 
  -8   2   1        4.30        2.41      2.44 o 
  -7   2   1       42.93       41.45      3.86 o 
  -6   2   1       77.32       78.35      4.60 o 
  -5   2   1       34.06       30.76      4.07 o 
  -4   2   1      147.75      123.64      4.09 o 
  -3   2   1      331.91      333.03      5.63 o 
  -2   2   1       91.97       83.46      3.01 o 
  -1   2   1      348.61      355.83      5.25 o 
   0   2   1       18.67       21.59      1.69 o 
   1   2   1      440.44      399.28      9.50 o 
   2   2   1      406.49      379.16     10.30 o 
   3   2   1       80.77       83.75      3.41 o 
   4   2   1      690.56      724.77     15.12 o 
   5   2   1      160.18      159.49      5.28 o 
   6   2   1        0.07        2.68      1.40 o 
   7   2   1        0.71        3.05      1.80 o 
   8   2   1        0.10        1.06      1.85 o 
   9   2   1        4.18        3.61      2.07 o 
  -9   3   1        0.01        2.86      1.31 o 
  -8   3   1        1.76        6.65      1.83 o 
  -7   3   1        4.37        7.51      2.48 o 
  -6   3   1        2.99        4.66      1.58 o 
  -5   3   1       27.03       29.27      2.81 o 
  -4   3   1      149.11      151.15      5.53 o 
  -3   3   1       15.97       19.55      1.91 o 
  -2   3   1       28.66       28.27      2.38 o 
  -1   3   1       23.48       21.89      1.60 o 
   0   3   1     2219.93     2356.48     30.75 o 
   1   3   1     2258.99     2447.59     43.09 o 
   2   3   1       37.58       45.36      2.66 o 
   3   3   1        0.87        1.10      1.08 o 
   4   3   1       37.61       36.38      2.99 o 
   5   3   1        1.00        3.12      1.65 o 
   6   3   1        3.19        5.17      1.83 o 
   7   3   1        0.82        3.72      1.37 o 
   8   3   1        0.27        5.36      1.86 o 
   9   3   1        0.07        4.50      4.43 o 
  -9   4   1        2.81        8.27      2.42 o 
  -8   4   1        7.24        6.56      2.41 o 
  -7   4   1       22.96       23.47      5.64 o 
  -6   4   1        4.44        8.08      1.73 o 
  -5   4   1        0.53        3.93      2.47 o 
  -4   4   1        8.97        8.53      2.89 o 
  -3   4   1       50.72       43.88      3.10 o 
  -2   4   1       11.12       16.15      2.02 o 
  -1   4   1     1337.37     1539.77     19.90 o 
   0   4   1      304.48      308.49     10.26 o 
   1   4   1       22.38       23.66      1.94 o 
   2   4   1      451.31      457.10     11.86 o 
   3   4   1      446.90      516.97      8.95 o 
   4   4   1        0.16        1.03      1.64 o 
   5   4   1        1.84        4.03      1.54 o 
   6   4   1        0.79        0.51      1.82 o 
   7   4   1        1.50        2.53      1.79 o 
   8   4   1        0.28        2.20      1.68 o 
   9   4   1        6.16        6.20      3.35 o 
  -8   5   1        2.71        2.81      2.62 o 
  -7   5   1       16.47        8.71      2.63 o 
  -6   5   1        5.51        4.75      1.72 o 
  -5   5   1       33.94       32.40      4.09 o 
  -4   5   1        2.68        7.49      1.99 o 
  -3   5   1       84.04       83.79      5.51 o 
  -2   5   1        0.94        2.81      1.03 o 
  -1   5   1      519.39      530.24     11.74 o 
   0   5   1       34.98       36.27      2.66 o 
   1   5   1      299.97      345.64      6.04 o 
   2   5   1        1.80        2.84      1.43 o 
   3   5   1       28.89       33.93      3.11 o 
   4   5   1       10.79        6.03      1.89 o 
   5   5   1      111.18      108.51      9.66 o 
   6   5   1        1.15        3.78      2.77 o 
   7   5   1        7.38        7.28      1.73 o 
   8   5   1        0.44        4.86      3.44 o 
  -8   6   1        0.31        7.52      4.38 o 
  -7   6   1        0.13       -1.99      2.72 o 
  -6   6   1        6.31        7.90      2.77 o 
  -5   6   1      113.92       99.90      7.06 o 
  -4   6   1        0.00        3.51      2.43 o 
  -3   6   1        7.39        9.09      2.45 o 
  -2   6   1       32.12       27.58      3.18 o 
  -1   6   1        6.66        5.82      1.81 o 
   0   6   1       19.18       13.26      2.16 o 
   1   6   1       21.26       20.31      2.68 o 
   2   6   1        3.61        6.40      3.50 o 
   3   6   1        0.21        3.70      1.85 o 
   4   6   1       11.06        7.34      4.03 o 
   5   6   1        2.30        0.99      1.82 o 
   6   6   1        0.56        3.95      2.06 o 
   7   6   1       23.27       16.42      4.04 o 
   8   6   1        0.62        8.80      5.25 o 
  -7   7   1        0.62        9.22      3.52 o 
  -6   7   1        3.27        6.56      5.83 o 
  -5   7   1        0.55        3.15      2.66 o 
  -4   7   1       52.08       49.77      4.69 o 
  -3   7   1        9.56       13.56      3.49 o 
  -2   7   1       24.13       21.32      3.19 o 
  -1   7   1       23.92       23.38      2.63 o 
   0   7   1        8.65        4.99      1.81 o 
   1   7   1       18.22       14.01      2.21 o 
   2   7   1       28.93       27.33      3.48 o 
   3   7   1       10.74       10.17      2.37 o 
   4   7   1       11.14        9.84      2.95 o 
   5   7   1        0.82        5.43      2.96 o 
   6   7   1        4.74       12.80      4.09 o 
   7   7   1        0.95        5.41      5.05 o 
  -6   8   1        2.50        1.67      3.20 o 
  -5   8   1        0.67        4.65      3.11 o 
  -4   8   1        0.20        6.31      3.20 o 
  -3   8   1       13.58       10.39      3.01 o 
  -2   8   1       19.88       16.24      5.38 o 
  -1   8   1       26.86       27.33      3.47 o 
   0   8   1        1.57        1.59      1.83 o 
   1   8   1        0.28        3.47      2.26 o 
   2   8   1        0.70        3.14      2.38 o 
   3   8   1       26.03       25.54      3.72 o 
   4   8   1       19.69       20.69      4.18 o 
   5   8   1        8.95        4.22      4.45 o 
   6   8   1        0.02        2.09      3.03 o 
  -4   9   1       14.47       12.43      4.46 o 
  -3   9   1        0.70        1.93      2.85 o 
  -2   9   1        0.33       -2.15      2.19 o 
  -1   9   1        8.77        7.39      2.69 o 
   0   9   1        8.71        5.43      3.07 o 
   1   9   1       41.56       45.66      4.60 o 
   2   9   1        6.68        5.07      2.48 o 
   3   9   1        1.99        1.46      3.08 o 
   4   9   1        0.04        5.65      4.11 o 
  -1  10   1        0.08        1.18      3.39 o 
   0  10   1        1.78        2.81      2.85 o 
   1  10   1        0.01        2.31      2.79 o 
 -10   0   2        8.19        2.73      3.99 o 
  -8   0   2       10.03        6.88      2.72 o 
  -6   0   2        5.55        8.74      2.76 o 
  -4   0   2      128.75      111.35      4.06 o 
  -2   0   2       42.10       50.45      2.36 o 
   2   0   2    59201.55    62053.55   6996.00 o 
   4   0   2        0.05        1.10      1.73 o 
   6   0   2       10.12       12.31      2.72 o 
   8   0   2        0.79        1.49      1.74 o 
 -10   1   2        1.48        3.97      2.99 o 
  -9   1   2        0.06        2.90      1.88 o 
  -8   1   2       12.34        9.48      2.25 o 
  -7   1   2        0.89        3.09      1.37 o 
  -6   1   2       38.35       37.05      2.85 o 
  -5   1   2        9.42       10.67      1.61 o 
  -4   1   2        1.17        1.93      0.98 o 
  -3   1   2       12.22       15.82      1.53 o 
  -2   1   2      150.81      169.68      2.61 o 
  -1   1   2      464.82      394.95      7.74 o 
   0   1   2     6605.16     6072.01    141.15 o 
   2   1   2     1315.38     1166.92     52.15 o 
   3   1   2      823.75      839.10     20.16 o 
   4   1   2     1573.33     1524.90     44.49 o 
   5   1   2       18.99       19.54      2.31 o 
   6   1   2        2.23        1.66      1.44 o 
   7   1   2        0.88        2.39      1.55 o 
   8   1   2        3.31        7.82      1.78 o 
   9   1   2        0.16        2.21      1.51 o 
  -9   2   2        0.00        3.40      1.85 o 
  -8   2   2        6.09        5.93      2.46 o 
  -7   2   2       15.30       12.24      2.50 o 
  -6   2   2       14.64       11.87      1.70 o 
  -5   2   2      190.78      179.48      5.51 o 
  -4   2   2       19.73       17.47      2.33 o 
  -3   2   2      808.33      749.19      9.37 o 
  -2   2   2      146.71      123.90      2.69 o 
  -1   2   2       25.68       32.87      2.75 o 
   0   2   2        3.28        5.41      1.49 o 
   1   2   2      868.11      830.02     13.54 o 
   2   2   2        2.23        1.66      0.97 o 
   3   2   2      299.15      319.69      6.18 o 
   4   2   2      596.28      669.79      9.80 o 
   5   2   2       13.56       16.85      1.98 o 
   6   2   2      117.36      114.80     11.01 o 
   7   2   2       13.93       13.22      1.74 o 
   8   2   2        5.22        1.31      2.21 o 
   9   2   2        0.45        2.19      1.72 o 
  -9   3   2       18.20       17.58      4.95 o 
  -8   3   2        7.84        8.42      2.74 o 
  -7   3   2        0.97        4.79      1.80 o 
  -6   3   2        0.00        4.27      1.44 o 
  -5   3   2        3.00        5.29      2.49 o 
  -4   3   2       46.80       38.66      3.03 o 
  -3   3   2       10.52        7.40      1.23 o 
  -2   3   2      106.80      116.85      3.15 o 
  -1   3   2      155.72      141.17      4.38 o 
   0   3   2      193.93      201.38      3.41 o 
   1   3   2      105.26      104.16      2.83 o 
   2   3   2       30.10       32.48      1.74 o 
   3   3   2      328.06      331.28      8.25 o 
   4   3   2       38.49       31.15      2.82 o 
   5   3   2        0.16        3.00      1.64 o 
   6   3   2       83.90       84.57      6.93 o 
   7   3   2       23.35       28.91      3.67 o 
   8   3   2        0.24        5.95      2.17 o 
   9   3   2        0.00        2.93      2.75 o 
  -9   4   2        0.14        2.81      2.54 o 
  -8   4   2        3.53        6.19      2.35 o 
  -7   4   2       75.43       85.22      7.60 o 
  -6   4   2        0.42        3.12      1.36 o 
  -5   4   2        5.65        7.10      1.54 o 
  -4   4   2       13.77       12.34      1.93 o 
  -3   4   2       21.95       24.05      2.38 o 
  -2   4   2      241.65      234.44      4.52 o 
  -1   4   2      211.66      238.73      6.13 o 
   0   4   2      578.02      611.44      6.95 o 
   1   4   2      753.34      855.36     11.57 o 
   2   4   2       22.91       26.16      1.97 o 
   3   4   2       63.39       71.88      4.11 o 
   4   4   2       32.64       41.63      3.70 o 
   5   4   2        1.45        4.59      1.56 o 
   6   4   2        0.93        5.81      1.74 o 
   7   4   2        0.01        2.73      1.84 o 
   8   4   2        0.73       -1.15      2.28 o 
   9   4   2        1.57        4.92      3.57 o 
  -8   5   2        4.37        6.30      2.23 o 
  -7   5   2       59.25       62.13     11.41 o 
  -6   5   2        0.11        3.30      2.36 o 
  -5   5   2       89.40       82.95      5.08 o 
  -4   5   2        0.76        3.31      1.94 o 
  -3   5   2        7.39        5.20      2.22 o 
  -2   5   2       14.66       11.50      1.68 o 
  -1   5   2      231.30      267.10      4.99 o 
   0   5   2       65.56       72.06      4.53 o 
   1   5   2       96.33       93.10      3.73 o 
   2   5   2        0.37        2.92      1.48 o 
   3   5   2       27.53       28.79      2.83 o 
   4   5   2       45.98       47.58      3.55 o 
   5   5   2      113.51      113.36      5.52 o 
   6   5   2        0.22        3.55      2.21 o 
   7   5   2        0.02        2.31      2.11 o 
   8   5   2        0.39        1.66      2.98 o 
  -8   6   2        2.80        5.61      3.10 o 
  -7   6   2        2.52        5.66      2.94 o 
  -6   6   2        0.76        2.45      2.90 o 
  -5   6   2       34.03       44.49      5.39 o 
  -4   6   2        9.71        9.68      2.42 o 
  -3   6   2      128.10      126.24      7.82 o 
  -2   6   2        4.52        2.65      2.04 o 
  -1   6   2        3.36        2.84      1.86 o 
   0   6   2        0.60        3.02      1.47 o 
   1   6   2        0.30        3.25      2.04 o 
   2   6   2       14.08       13.72      2.66 o 
   3   6   2       65.77       60.96      4.27 o 
   4   6   2        9.27        9.86      2.51 o 
   5   6   2        7.09        6.36      2.46 o 
   6   6   2        1.14        2.10      3.75 o 
   7   6   2        2.15       -2.33      3.48 o 
  -7   7   2        0.97        5.79      2.88 o 
  -6   7   2        0.12        3.65      2.95 o 
  -5   7   2        7.47       13.88      3.38 o 
  -4   7   2        0.07        7.61      3.29 o 
  -3   7   2       30.29       24.45      3.34 o 
  -2   7   2       36.55       36.31      3.81 o 
  -1   7   2        0.39        1.40      1.84 o 
   0   7   2       71.24       74.64      5.50 o 
   1   7   2        9.36        8.20      1.91 o 
   2   7   2        0.44        1.60      2.17 o 
   3   7   2        0.70        6.65      2.19 o 
   4   7   2       11.11       11.47      2.82 o 
   5   7   2        6.18        7.15      2.21 o 
   6   7   2        0.51        0.38      6.92 o 
   7   7   2        0.15       -1.68      3.74 o 
  -6   8   2        0.41        6.48      3.53 o 
  -5   8   2        2.90        7.78      3.47 o 
  -4   8   2        0.15        2.32      3.43 o 
  -3   8   2        6.60        9.31      3.60 o 
  -2   8   2       37.56       46.59      7.20 o 
  -1   8   2        2.76        5.25      2.71 o 
   0   8   2        5.70        3.19      1.91 o 
   1   8   2        6.06        6.91      2.46 o 
   2   8   2       20.09       14.58      3.19 o 
   3   8   2        1.90        2.99      2.36 o 
   4   8   2        6.00        8.54      2.79 o 
   5   8   2        0.75       11.91      4.09 o 
   6   8   2        0.01        5.49      3.50 o 
  -4   9   2        0.00        2.91      2.99 o 
  -3   9   2        0.33        1.40      3.67 o 
  -2   9   2        1.05        7.22      2.83 o 
  -1   9   2        0.81        3.48      2.40 o 
   0   9   2        0.92        0.59      2.71 o 
   1   9   2        3.23        3.70      2.34 o 
   2   9   2        1.17        3.85      2.74 o 
   3   9   2        0.02        0.39      2.27 o 
   4   9   2        1.16        0.64      3.63 o 
  -1  10   2        0.71        2.13      4.46 o 
   0  10   2        5.24       10.35      4.04 o 
   1  10   2        0.46        7.96      3.26 o 
  -9   0   3        9.96        6.60      2.34 o 
  -7   0   3        3.04       -1.22      1.95 o 
  -5   0   3        1.05        0.42      1.72 o 
  -3   0   3       32.69       28.95      3.03 o 
  -1   0   3      217.18      184.81      8.38 o 
   1   0   3       22.14       13.39      0.95 o 
   3   0   3     3548.40     3580.84    188.16 o 
   5   0   3       36.94       43.38      4.25 o 
   7   0   3        5.48        6.78      3.57 o 
   9   0   3        0.06       -0.06      2.70 o 
 -10   1   3        0.20        4.23      2.89 o 
  -9   1   3        0.22        3.65      1.45 o 
  -8   1   3       17.86        7.51      2.58 o 
  -7   1   3        0.10        0.13      1.34 o 
  -6   1   3       13.35        8.57      2.12 o 
  -5   1   3      130.36      121.18      4.61 o 
  -4   1   3       59.75       49.71      2.41 o 
  -3   1   3      544.89      539.99      7.81 o 
  -2   1   3     1642.13     1653.40     15.81 o 
  -1   1   3      963.17      974.18     20.16 o 
   0   1   3     2597.99     2667.91     96.27 o 
   1   1   3     1404.68     1313.93     47.52 o 
   2   1   3      159.70      129.89      7.94 o 
   3   1   3      185.86      163.14      6.23 o 
   4   1   3     2039.42     2142.51     65.49 o 
   5   1   3       62.94       58.66      3.09 o 
   6   1   3      122.72      120.50      7.43 o 
   7   1   3        1.77        4.31      1.17 o 
   8   1   3        0.28        1.61      1.50 o 
   9   1   3        0.14        2.45      1.44 o 
  -9   2   3        0.30        1.73      1.95 o 
  -8   2   3        0.75        2.79      3.11 o 
  -7   2   3       13.15       11.11      2.39 o 
  -6   2   3       45.06       47.95      3.10 o 
  -5   2   3      205.71      201.74      4.66 o 
  -4   2   3      433.18      417.44      8.41 o 
  -3   2   3      375.01      327.76      6.18 o 
  -2   2   3      469.20      433.33      7.47 o 
  -1   2   3      364.36      356.48      8.54 o 
   0   2   3      369.37      372.24      8.59 o 
   1   2   3      556.32      535.19     12.75 o 
   2   2   3      249.25      214.09      6.85 o 
   3   2   3      465.06      454.46     14.91 o 
   4   2   3       45.99       44.18      2.58 o 
   5   2   3       53.55       52.92      5.25 o 
   6   2   3      105.43       83.81      8.49 o 
   7   2   3       14.62       12.04      2.58 o 
   8   2   3        6.05        1.70      2.06 o 
   9   2   3        0.33        2.52      1.97 o 
  -9   3   3        0.22        2.69      1.89 o 
  -8   3   3        0.03        0.76      2.38 o 
  -7   3   3        4.97       13.17      3.84 o 
  -6   3   3        0.56        3.71      1.58 o 
  -5   3   3        1.88        2.85      1.60 o 
  -4   3   3        0.30        2.37      1.06 o 
  -3   3   3      920.26      919.84     27.94 o 
  -2   3   3        8.37        6.25      0.96 o 
  -1   3   3       83.17       89.16      2.63 o 
   0   3   3      943.62      952.01     27.38 o 
   1   3   3      178.97      158.90      3.45 o 
   2   3   3      957.40     1047.85     14.61 o 
   3   3   3      349.19      400.43      7.93 o 
   4   3   3       52.36       48.97      2.64 o 
   5   3   3        4.85        3.59      1.23 o 
   6   3   3        8.79        6.60      2.61 o 
   7   3   3        0.53        3.13      3.66 o 
   8   3   3        6.76        6.12      1.60 o 
   9   3   3        0.55        4.41      2.56 o 
  -9   4   3        2.15        4.11      2.59 o 
  -8   4   3       15.69       24.33      4.02 o 
  -7   4   3       11.59       10.14      3.54 o 
  -6   4   3       45.71       48.94      6.03 o 
  -5   4   3       16.90       13.32      2.13 o 
  -4   4   3        1.18        4.49      1.44 o 
  -3   4   3        0.47        1.97      1.20 o 
  -2   4   3       75.40       76.76      2.49 o 
  -1   4   3        6.60        8.16      1.49 o 
   0   4   3        7.03        5.04      1.16 o 
   1   4   3      892.68     1030.44     21.55 o 
   2   4   3      215.25      217.33      8.32 o 
   3   4   3      107.78      112.44      4.80 o 
   4   4   3      109.14      119.22      4.74 o 
   5   4   3        6.36        4.44      1.98 o 
   6   4   3        4.04        5.57      2.05 o 
   7   4   3        0.16        0.87      1.65 o 
   8   4   3        0.12       -0.16      2.77 o 
   9   4   3        0.47        4.85      3.45 o 
  -8   5   3        3.16        7.43      1.95 o 
  -7   5   3        5.13        6.68      1.70 o 
  -6   5   3       60.10       42.72     11.29 o 
  -5   5   3      144.01      166.85     10.01 o 
  -4   5   3       35.46       38.80      3.13 o 
  -3   5   3        2.94        2.66      1.50 o 
  -2   5   3        9.59        7.26      2.36 o 
  -1   5   3       10.62       18.40      2.09 o 
   0   5   3       94.49      100.94      4.78 o 
   1   5   3       32.21       29.91      2.56 o 
   2   5   3       41.03       43.92      2.83 o 
   3   5   3        4.58        5.08      1.83 o 
   4   5   3        0.06        2.38      1.34 o 
   5   5   3        6.43        3.90      4.14 o 
   6   5   3        3.76        9.67      3.06 o 
   7   5   3       11.88       13.57      3.10 o 
   8   5   3        0.23        5.68     11.49 o 
  -8   6   3        8.96        6.56      2.98 o 
  -7   6   3        5.43        8.73      3.64 o 
  -6   6   3        0.36        2.94      3.16 o 
  -5   6   3        5.75        8.57      4.19 o 
  -4   6   3        0.04        4.65      4.73 o 
  -3   6   3      327.34      338.87     15.45 o 
  -2   6   3        3.25        2.57      2.06 o 
  -1   6   3       14.48       12.37      2.01 o 
   0   6   3        2.23        1.63      1.48 o 
   1   6   3       12.68       16.19      2.33 o 
   2   6   3       10.75        8.33      1.84 o 
   3   6   3        5.46        4.78      2.53 o 
   4   6   3        3.10        3.20      2.06 o 
   5   6   3        1.72        3.73      3.82 o 
   6   6   3       17.49       19.07      3.79 o 
   7   6   3        3.52        4.64      3.70 o 
  -7   7   3        0.34        6.04      3.14 o 
  -6   7   3       17.94       20.79      4.79 o 
  -5   7   3        5.24        9.99      3.17 o 
  -4   7   3       12.67       13.85      3.95 o 
  -3   7   3        1.37        5.45      2.38 o 
  -2   7   3       20.08       18.34      3.99 o 
  -1   7   3      109.85      110.82      5.05 o 
   0   7   3        6.91        4.23      1.70 o 
   1   7   3       24.81       21.37      2.59 o 
   2   7   3       19.54       17.37      3.24 o 
   3   7   3        4.14        6.06      2.57 o 
   4   7   3        0.80        3.57      2.15 o 
   5   7   3        4.97        1.80      2.00 o 
   6   7   3        0.33        1.48      3.81 o 
   7   7   3        0.62        3.69      7.54 o 
  -6   8   3        0.06        2.79      3.45 o 
  -5   8   3        2.73        5.74      3.23 o 
  -4   8   3        9.16       11.72      3.90 o 
  -3   8   3        0.45        8.00      3.25 o 
  -2   8   3       14.46       16.92      3.98 o 
  -1   8   3       14.95       22.87      5.78 o 
   0   8   3       21.39       16.21      2.29 o 
   1   8   3        1.71        5.19      2.53 o 
   2   8   3        3.58        4.15      2.79 o 
   3   8   3        1.13        8.09      2.73 o 
   4   8   3        0.83        6.57      2.33 o 
   5   8   3        2.58        6.65      4.19 o 
  -4   9   3        6.87       11.29      3.92 o 
  -3   9   3       19.07       25.31      5.42 o 
  -2   9   3       16.74        9.83      3.73 o 
  -1   9   3        0.01        2.67      2.43 o 
   0   9   3        0.00       -1.11      3.04 o 
   1   9   3        0.00        3.70      2.26 o 
   2   9   3        1.02        4.25      2.37 o 
   3   9   3        3.44        0.69      2.55 o 
   4   9   3        0.15        5.44      3.82 o 
   0  10   3        0.57       10.75      4.09 o 
  -8   0   4       47.62       62.76      8.29 o 
  -6   0   4       62.41       68.01      5.92 o 
  -4   0   4      102.17      107.48      7.06 o 
  -2   0   4      113.89      105.24      3.23 o 
   0   0   4     1138.52     1063.67     30.42 o 
   2   0   4     1723.03     1675.28     68.54 o 
   4   0   4     4406.08     4741.82    205.53 o 
   6   0   4       25.11       24.23      3.23 o 
   8   0   4        1.10        3.21      4.16 o 
 -10   1   4        0.10        2.21      4.22 o 
  -9   1   4        2.86        2.17      1.79 o 
  -8   1   4        6.32        5.84      1.48 o 
  -7   1   4        1.51        4.46      2.14 o 
  -6   1   4      182.92      183.74      5.30 o 
  -5   1   4        7.09        6.46      2.18 o 
  -4   1   4      179.49      208.46      4.19 o 
  -3   1   4      616.97      582.99     12.86 o 
  -2   1   4        7.91        8.71      1.11 o 
  -1   1   4      111.63       91.62      4.17 o 
   0   1   4      385.17      391.62     15.37 o 
   1   1   4      254.09      260.83     12.18 o 
   3   1   4      546.23      631.37     20.03 o 
   4   1   4     1277.06     1308.41     44.66 o 
   5   1   4       10.76       12.71      1.72 o 
   6   1   4      144.98      125.89      6.04 o 
   7   1   4        5.23        5.33      1.73 o 
   8   1   4        3.30        7.56      2.58 o 
   9   1   4        0.00        8.71      3.12 o 
  -9   2   4        0.06       -0.40      2.41 o 
  -8   2   4        0.05        3.17      2.57 o 
  -7   2   4        0.51        2.04      1.74 o 
  -6   2   4       22.28       23.35      2.90 o 
  -5   2   4      203.32      208.78      6.95 o 
  -4   2   4      330.74      345.96      5.69 o 
  -3   2   4       25.34       18.44      2.52 o 
  -2   2   4        0.22        0.85      1.39 o 
  -1   2   4      584.41      534.51      7.35 o 
   0   2   4      471.69      437.87      9.58 o 
   1   2   4       19.44       19.08      1.78 o 
   2   2   4      174.04      164.22      4.76 o 
   3   2   4        2.99        3.27      1.26 o 
   4   2   4        1.36        1.84      1.16 o 
   5   2   4       22.05       17.61      3.66 o 
   6   2   4      225.92      243.63     21.43 o 
   7   2   4        2.36        1.47      1.37 o 
   8   2   4       28.86       16.29      4.11 o 
   9   2   4        1.01        4.81      2.59 o 
  -9   3   4        0.06        6.83      2.19 o 
  -8   3   4        9.28        7.98      2.90 o 
  -7   3   4       93.83      100.68      8.56 o 
  -6   3   4       19.71       20.73      2.68 o 
  -5   3   4        4.83        3.04      1.22 o 
  -4   3   4       15.92       16.30      1.84 o 
  -3   3   4        8.38        4.71      0.97 o 
  -2   3   4       40.10       31.53      2.07 o 
  -1   3   4      339.86      304.60      7.20 o 
   0   3   4      164.36      179.29      3.88 o 
   1   3   4      189.50      187.74      4.18 o 
   2   3   4        1.81        2.34      1.28 o 
   3   3   4      102.57      115.34      3.24 o 
   4   3   4        1.94        0.49      0.98 o 
   5   3   4       26.05       21.16      2.27 o 
   6   3   4        3.58        4.44      1.74 o 
   7   3   4        5.23        7.43      1.94 o 
   8   3   4       22.83       28.49      7.97 o 
   9   3   4        5.71        6.94      2.42 o 
  -9   4   4        9.05        7.16      1.97 o 
  -8   4   4        0.06        6.22      3.22 o 
  -7   4   4        3.67        6.76      2.44 o 
  -6   4   4        1.63        3.41      2.51 o 
  -5   4   4      184.06      191.49     10.00 o 
  -4   4   4       79.42       86.25      6.76 o 
  -3   4   4       13.35       11.10      2.85 o 
  -2   4   4       85.30       82.78      2.81 o 
  -1   4   4        0.89       -1.61      1.61 o 
   0   4   4        8.78        8.63      1.33 o 
   1   4   4      100.13      120.49      4.60 o 
   2   4   4       28.51       31.06      2.36 o 
   3   4   4      106.66      106.60      3.41 o 
   4   4   4       10.32        7.25      2.31 o 
   5   4   4       14.19        9.46      2.19 o 
   6   4   4       11.72        7.88      2.04 o 
   7   4   4        1.22        1.64      2.55 o 
   8   4   4        0.49        5.17      3.19 o 
  -8   5   4        0.64        2.95      1.71 o 
  -7   5   4        3.98        4.28      2.37 o 
  -6   5   4        3.93        2.20      2.89 o 
  -5   5   4      339.60      407.18     19.15 o 
  -4   5   4       10.96        9.24      3.11 o 
  -3   5   4      132.74      125.35      6.19 o 
  -2   5   4      110.74      106.86      3.58 o 
  -1   5   4        0.01        3.27      1.29 o 
   0   5   4       84.32       88.66      4.34 o 
   1   5   4       64.32       77.99      4.26 o 
   2   5   4       25.62       22.37      2.41 o 
   3   5   4       15.60       16.62      3.49 o 
   4   5   4       32.67       33.78      3.25 o 
   5   5   4        0.52        5.62      1.92 o 
   6   5   4        8.10        6.00      2.90 o 
   7   5   4       14.51       11.16      2.70 o 
   8   5   4        1.92        7.46      2.69 o 
  -8   6   4        1.49        1.00      7.37 o 
  -7   6   4       46.21       41.92      6.24 o 
  -6   6   4       23.87       22.65      4.52 o 
  -5   6   4       15.72       20.76      4.37 o 
  -4   6   4       25.19       33.36      4.65 o 
  -3   6   4      412.45      449.12     13.86 o 
  -2   6   4      117.19      122.38      5.71 o 
  -1   6   4       93.69       87.67      4.57 o 
   0   6   4        0.41        3.86      1.73 o 
   1   6   4        0.07        3.51      1.68 o 
   2   6   4       11.68       11.30      3.82 o 
   3   6   4       12.59        6.96      3.36 o 
   4   6   4        0.22        2.81      2.41 o 
   5   6   4        8.92       10.26      2.62 o 
   6   6   4        0.01        3.88      2.91 o 
   7   6   4        1.91        6.75      4.04 o 
  -7   7   4        6.53       10.93      4.08 o 
  -6   7   4        1.48       -0.79      3.08 o 
  -5   7   4        0.99        7.89      3.34 o 
  -4   7   4        1.14        5.61      3.18 o 
  -3   7   4       18.99       18.45      3.80 o 
  -2   7   4        1.85        4.45      2.21 o 
  -1   7   4      235.18      225.97      7.10 o 
   0   7   4       18.48       17.75      2.39 o 
   1   7   4       16.39       13.70      2.27 o 
   2   7   4       55.57       45.47      3.91 o 
   3   7   4        2.74        5.81      2.07 o 
   4   7   4        0.31        3.88      2.03 o 
   5   7   4        5.13       10.87      2.62 o 
   6   7   4        2.06        3.22      2.70 o 
  -6   8   4        0.14        1.75      3.50 o 
  -5   8   4        3.41        6.52      3.57 o 
  -4   8   4        5.72        2.90      3.26 o 
  -3   8   4        0.04        2.99      3.27 o 
  -2   8   4        5.17        5.14      2.87 o 
  -1   8   4       34.77       22.27      3.98 o 
   0   8   4       28.52       21.57      2.84 o 
   1   8   4        0.03        0.15      2.18 o 
   2   8   4       18.58       21.44      4.93 o 
   3   8   4        1.42        5.78      2.68 o 
   4   8   4        4.85        8.71      2.96 o 
   5   8   4        0.01        9.94      3.55 o 
  -4   9   4        0.36        5.39      3.58 o 
  -3   9   4        5.69        2.08      3.37 o 
  -2   9   4        1.75        5.52      3.16 o 
  -1   9   4        2.71        3.17      2.60 o 
   0   9   4        1.33       -2.42      2.71 o 
   1   9   4        0.01        2.52      2.19 o 
   2   9   4        1.37        5.55      2.73 o 
   3   9   4        0.73        1.22      2.76 o 
   4   9   4        0.03        3.22      3.64 o 
  -9   0   5        0.00        1.71      1.92 o 
  -7   0   5       59.12       59.93      5.87 o 
  -5   0   5       85.26       76.81      5.19 o 
  -3   0   5      402.42      418.35     13.29 o 
  -1   0   5      452.42      432.77     32.98 o 
   1   0   5      165.91      161.28      3.37 o 
   3   0   5      837.80      800.39     37.72 o 
   5   0   5      711.84      758.58     20.93 o 
   7   0   5        2.08        1.20      2.13 o 
   9   0   5        1.04        1.75      8.24 o 
  -9   1   5        0.01        3.93      1.93 o 
  -8   1   5        6.85        7.18      1.42 o 
  -7   1   5        7.17        5.48      1.52 o 
  -6   1   5      146.12      144.66      6.35 o 
  -5   1   5       76.10       71.60      4.11 o 
  -4   1   5       91.77       83.46      3.61 o 
  -3   1   5     1575.21     1611.61     16.18 o 
  -2   1   5     1813.40     1785.27     32.67 o 
  -1   1   5       32.78       31.34      1.77 o 
   0   1   5     1813.46     1794.48     60.29 o 
   1   1   5      201.95      161.63      5.88 o 
   3   1   5      186.36      179.44      9.15 o 
   4   1   5       55.34       44.95      3.60 o 
   5   1   5        3.67        2.65      1.76 o 
   6   1   5      298.38      292.25      7.80 o 
   7   1   5        1.76        3.89      1.56 o 
   8   1   5        8.79        3.37      2.08 o 
   9   1   5        0.14        6.41      4.11 o 
  -9   2   5        0.58        4.09      2.48 o 
  -8   2   5        0.05        6.22      2.48 o 
  -7   2   5        0.74        1.47      1.98 o 
  -6   2   5        1.33        0.77      1.23 o 
  -5   2   5      124.92      130.28      4.67 o 
  -4   2   5      505.45      504.10     14.32 o 
  -3   2   5      724.12      717.49      8.47 o 
  -2   2   5     2805.13     3127.53     62.72 o 
  -1   2   5     1094.17     1079.76     29.60 o 
   0   2   5     3662.69     3658.62    115.83 o 
   1   2   5        1.38        1.35      1.04 o 
   2   2   5      231.77      227.74      6.65 o 
   3   2   5       70.63       66.35      3.27 o 
   4   2   5       65.12       67.16      3.45 o 
   5   2   5      135.82      145.67     10.57 o 
   6   2   5       13.43       11.58      3.51 o 
   7   2   5       11.41       10.33      3.05 o 
   8   2   5       23.82       20.05      3.78 o 
   9   2   5        0.17        3.05      2.50 o 
  -9   3   5        1.85        4.03      2.34 o 
  -8   3   5        3.61        4.03      2.36 o 
  -7   3   5       15.54       15.35      3.18 o 
  -6   3   5       12.47       14.09      2.98 o 
  -5   3   5       12.70       18.67      3.45 o 
  -4   3   5       97.92       85.06      5.39 o 
  -3   3   5        1.13        0.34      1.52 o 
  -2   3   5     1063.91     1099.15     17.09 o 
  -1   3   5     1133.44     1159.06     19.70 o 
   0   3   5       19.70       15.86      2.29 o 
   1   3   5        3.88        2.20      1.00 o 
   2   3   5       18.01       20.43      1.83 o 
   3   3   5       72.02       77.16      2.74 o 
   4   3   5       32.08       38.12      3.16 o 
   5   3   5       72.51       77.65      4.20 o 
   6   3   5        0.02        1.96      1.64 o 
   7   3   5        4.84        6.07      3.80 o 
   8   3   5        7.21        4.51      2.00 o 
   9   3   5        0.01        4.81      2.50 o 
  -9   4   5        0.52        6.85      3.69 o 
  -8   4   5        0.03        4.65      2.47 o 
  -7   4   5        3.12        5.36      2.10 o 
  -6   4   5       59.72       74.86      7.98 o 
  -5   4   5        3.30        4.36      2.32 o 
  -4   4   5       38.95       38.96      5.53 o 
  -3   4   5      187.65      182.02      7.03 o 
  -2   4   5        2.80        2.71      1.27 o 
  -1   4   5        0.19        1.93      0.97 o 
   0   4   5       26.87       19.73      1.96 o 
   1   4   5      115.35       96.81      3.99 o 
   2   4   5        6.61        5.55      1.50 o 
   3   4   5      594.26      679.16     14.30 o 
   4   4   5        1.09        1.82      1.10 o 
   5   4   5       33.22       31.80      3.15 o 
   6   4   5        7.14        5.97      3.70 o 
   7   4   5        2.34       -0.41      2.54 o 
   8   4   5        0.45        1.53      2.37 o 
  -8   5   5        0.54        4.48      3.49 o 
  -7   5   5        1.76        4.41      2.41 o 
  -6   5   5        8.00       10.13      2.39 o 
  -5   5   5      146.79      154.93     10.11 o 
  -4   5   5      303.61      334.50      9.98 o 
  -3   5   5      285.05      283.12      9.31 o 
  -2   5   5       95.31       81.64      4.93 o 
  -1   5   5       31.91       37.92      3.08 o 
   0   5   5       33.53       32.32      2.72 o 
   1   5   5       53.46       62.93      3.48 o 
   2   5   5       33.48       36.57      2.77 o 
   3   5   5        2.77        2.66      1.25 o 
   4   5   5        1.72        6.17      2.37 o 
   5   5   5        9.94        3.43      2.47 o 
   6   5   5        0.57        3.05      3.01 o 
   7   5   5        0.96        2.43      2.57 o 
   8   5   5        1.06        4.88      2.45 o 
  -8   6   5        0.06        0.40      3.93 o 
  -7   6   5       18.85       12.77      3.32 o 
  -6   6   5       63.90       70.56      8.93 o 
  -5   6   5        3.94        7.54      3.26 o 
  -4   6   5        5.78        5.20      3.07 o 
  -3   6   5       15.18       10.36      4.65 o 
  -2   6   5        7.44        8.49      2.61 o 
  -1   6   5      422.34      447.28     14.51 o 
   0   6   5      163.85      183.71      5.81 o 
   1   6   5        0.06        6.19      2.13 o 
   2   6   5       15.96       20.19      2.49 o 
   3   6   5        3.66        6.69      2.50 o 
   4   6   5        0.04        0.19      1.81 o 
   5   6   5        3.19        6.35      2.43 o 
   6   6   5        6.83        5.27      3.61 o 
   7   6   5        0.02        0.26      2.72 o 
  -7   7   5        9.51        8.82      3.66 o 
  -6   7   5        5.45        7.41      3.78 o 
  -5   7   5        7.09        7.91      3.56 o 
  -4   7   5       16.81       18.76      5.02 o 
  -3   7   5        4.25        6.76      3.25 o 
  -2   7   5        1.00        2.41      2.08 o 
  -1   7   5       20.21       16.82      2.71 o 
   0   7   5        0.04        3.49      2.32 o 
   1   7   5      195.98      191.69      6.74 o 
   2   7   5        0.24        3.54      4.32 o 
   3   7   5       10.98       10.06      4.55 o 
   4   7   5       26.68       19.89      3.84 o 
   5   7   5        0.59        3.82      2.77 o 
   6   7   5        0.32        5.25      3.92 o 
  -5   8   5        0.34        2.81      3.30 o 
  -4   8   5        0.23        3.04      3.21 o 
  -3   8   5        0.57        0.18      2.94 o 
  -2   8   5        3.78       10.48      3.55 o 
  -1   8   5        0.28        3.88      3.69 o 
   0   8   5       10.86        7.83      2.03 o 
   1   8   5        5.08        3.39      1.99 o 
   2   8   5        6.30        8.12      2.49 o 
   3   8   5        0.36        0.29      2.14 o 
   4   8   5        0.09        0.51      2.39 o 
   5   8   5        0.39        5.13      2.64 o 
  -4   9   5        1.28        7.98      3.56 o 
  -3   9   5        1.32        4.23      2.97 o 
  -2   9   5        6.75        9.29      4.34 o 
  -1   9   5        5.60       13.16      3.82 o 
   0   9   5        3.26        6.66      3.15 o 
   1   9   5        2.50        2.97      2.02 o 
   2   9   5        0.05        4.15      2.31 o 
   3   9   5        0.14        0.86      2.70 o 
  -8   0   6        7.96        5.89      2.30 o 
  -6   0   6        5.08        7.91      2.81 o 
  -4   0   6      212.09      216.77      6.33 o 
  -2   0   6       89.80       73.21      3.26 o 
   0   0   6     3880.55     3748.59    145.98 o 
   2   0   6      193.51      209.81      8.31 o 
   4   0   6       72.97       83.89      6.97 o 
   6   0   6      195.70      166.45      7.89 o 
   8   0   6        1.58        3.55      3.09 o 
  -9   1   6        0.35        1.37      2.58 o 
  -8   1   6        0.39        5.08      1.79 o 
  -7   1   6        6.77        4.87      1.32 o 
  -6   1   6       10.17        9.72      1.65 o 
  -5   1   6       27.41       23.56      2.58 o 
  -4   1   6      396.37      430.93      6.97 o 
  -3   1   6       27.41       28.69      1.67 o 
  -2   1   6      561.45      584.47     13.23 o 
  -1   1   6      617.89      580.22     12.29 o 
   0   1   6      881.88      868.66     30.42 o 
   1   1   6      163.48      132.89      6.83 o 
   2   1   6      528.81      487.33     15.55 o 
   3   1   6        0.65        0.38      1.36 o 
   4   1   6      201.85      220.20      8.17 o 
   5   1   6        1.94        3.15      1.36 o 
   6   1   6      118.43      100.80      4.52 o 
   7   1   6       20.53       28.13      3.28 o 
   8   1   6       14.59        6.91      1.88 o 
   9   1   6        3.86        5.82      2.74 o 
  -9   2   6        4.75        5.84      1.84 o 
  -8   2   6        1.06       -0.17      2.90 o 
  -7   2   6        0.94        0.10      2.20 o 
  -6   2   6       11.37        8.16      1.62 o 
  -5   2   6      102.63      102.49      4.50 o 
  -4   2   6       22.18       22.20      2.54 o 
  -3   2   6       64.85       78.46      3.55 o 
  -2   2   6     1052.14     1254.17     27.29 o 
  -1   2   6      178.14      166.90      5.56 o 
   0   2   6        5.07        4.38      1.22 o 
   1   2   6       57.59       46.11      3.93 o 
   2   2   6      169.74      166.34      6.57 o 
   3   2   6       86.19       80.53      3.82 o 
   4   2   6        9.60        8.71      1.61 o 
   5   2   6        0.31        2.61      1.73 o 
   6   2   6        2.00        1.49      1.27 o 
   7   2   6       14.87       10.07      3.22 o 
   8   2   6       33.65       37.07      4.28 o 
   9   2   6        0.04        2.56      3.86 o 
  -9   3   6        0.01       -0.12      2.75 o 
  -8   3   6        0.92        3.17      2.24 o 
  -7   3   6        0.03        3.65      2.39 o 
  -6   3   6        1.40        6.51      3.23 o 
  -5   3   6      194.04      197.65      8.50 o 
  -4   3   6        0.01        3.51      1.71 o 
  -3   3   6       64.00       63.73      3.39 o 
  -2   3   6      110.88      124.84      3.76 o 
  -1   3   6      475.55      517.58     16.82 o 
   0   3   6      436.05      441.84     11.75 o 
   1   3   6      231.18      223.09      6.36 o 
   2   3   6        2.27        1.79      1.25 o 
   3   3   6       28.32       33.42      2.97 o 
   4   3   6        2.90        2.11      2.51 o 
   5   3   6       92.52      103.66      5.34 o 
   6   3   6        0.03        3.22      1.71 o 
   7   3   6        6.30        5.75      2.62 o 
   8   3   6        0.05        1.19      2.60 o 
   9   3   6        0.09        0.39      2.27 o 
  -9   4   6        0.00        1.34      2.86 o 
  -8   4   6        0.34       10.97      3.95 o 
  -7   4   6       16.60       13.67      3.85 o 
  -6   4   6       15.75        9.97      2.88 o 
  -5   4   6        6.51        5.78      2.43 o 
  -4   4   6       11.50        8.74      2.75 o 
  -3   4   6       18.60       14.77      3.84 o 
  -2   4   6        1.05        2.02      1.31 o 
  -1   4   6      138.44      126.94      4.11 o 
   0   4   6      118.37      115.78      4.47 o 
   1   4   6       83.01       86.26      3.74 o 
   2   4   6        2.71        3.10      1.54 o 
   3   4   6       20.27       18.00      1.92 o 
   4   4   6        3.85        3.17      1.18 o 
   5   4   6       19.03       21.54      3.63 o 
   6   4   6        1.03        3.24      1.85 o 
   7   4   6        0.55        3.65      2.73 o 
   8   4   6        0.32        2.84      2.68 o 
  -8   5   6        0.00        2.54      2.40 o 
  -7   5   6        0.01        3.26      2.81 o 
  -6   5   6        0.09        2.59      2.92 o 
  -5   5   6        0.00       -0.70      2.75 o 
  -4   5   6       11.03       12.38      3.45 o 
  -3   5   6      791.69      882.80     16.46 o 
  -2   5   6       16.71       17.55      1.96 o 
  -1   5   6       76.34       73.21      3.58 o 
   0   5   6        4.80        4.89      1.49 o 
   1   5   6        7.75        5.88      1.64 o 
   2   5   6       30.02       28.50      3.26 o 
   3   5   6        0.20        3.57      2.61 o 
   4   5   6        6.07        7.96      2.64 o 
   5   5   6        0.61        5.29      2.14 o 
   6   5   6        0.44        3.56      2.49 o 
   7   5   6        3.47        0.25      2.26 o 
   8   5   6        0.08        2.59      2.69 o 
  -7   6   6        2.21        4.23      3.16 o 
  -6   6   6        9.21        7.20      3.94 o 
  -5   6   6      118.15      134.54      8.96 o 
  -4   6   6       84.26       94.63      6.33 o 
  -3   6   6      128.51      128.22      8.10 o 
  -2   6   6       10.38       10.17      2.22 o 
  -1   6   6      889.79      995.39     15.26 o 
   0   6   6      101.71      104.44      5.19 o 
   1   6   6      118.56      139.44      7.63 o 
   2   6   6        1.88        2.19      1.59 o 
   3   6   6        4.19        4.93      3.05 o 
   4   6   6        0.00        0.52      2.57 o 
   5   6   6        5.70        4.04      2.29 o 
   6   6   6        1.02        0.93      1.90 o 
   7   6   6        2.99        7.27      2.77 o 
  -7   7   6        6.07        4.33      4.96 o 
  -6   7   6       14.05        4.72      3.53 o 
  -5   7   6       11.50        8.72      3.42 o 
  -4   7   6        0.89       -0.03      2.99 o 
  -3   7   6        4.38        3.73      4.58 o 
  -2   7   6       12.54       11.39      3.20 o 
  -1   7   6       74.66       79.87      4.77 o 
   0   7   6        4.52        4.78      3.23 o 
   1   7   6      348.33      367.24     11.02 o 
   2   7   6        0.53        6.23      2.18 o 
   3   7   6        1.56        2.49      1.68 o 
   4   7   6       15.58       12.45      3.44 o 
   5   7   6        4.92       11.51      2.60 o 
   6   7   6        0.05        8.65      3.35 o 
  -5   8   6        0.23        3.20      3.58 o 
  -4   8   6        4.59        4.87      3.12 o 
  -3   8   6        5.23        3.34      3.36 o 
  -2   8   6        1.07        2.31      2.66 o 
  -1   8   6        4.09        4.25      2.01 o 
   0   8   6        1.28        4.18      2.37 o 
   1   8   6       10.58        9.66      2.61 o 
   2   8   6       10.24       10.47      2.65 o 
   3   8   6       11.77       10.77      3.37 o 
   4   8   6        2.15        4.56      2.55 o 
   5   8   6        2.17        4.10      3.05 o 
  -4   9   6        8.04       21.11      7.69 o 
  -3   9   6        0.76        5.15      3.31 o 
  -2   9   6        2.81        6.31      2.99 o 
  -1   9   6        9.50        8.74      4.56 o 
   0   9   6        0.03        2.57      3.19 o 
   1   9   6        1.76        7.04      2.22 o 
   2   9   6        0.43        4.96      2.49 o 
   3   9   6        0.37        6.06      3.18 o 
  -9   0   7       13.57       16.27      6.24 o 
  -7   0   7        6.27        5.41      1.99 o 
  -5   0   7      409.71      424.97     18.21 o 
  -3   0   7      614.91      621.64     15.03 o 
  -1   0   7        3.45        1.15      1.68 o 
   1   0   7        2.63        1.30      2.20 o 
   3   0   7       16.22       15.25      6.24 o 
   5   0   7       41.90       30.19      4.58 o 
   7   0   7       48.33       32.42      4.19 o 
   9   0   7        0.90        2.46      2.55 o 
  -9   1   7        1.71        1.20      1.50 o 
  -8   1   7        8.82        6.11      2.23 o 
  -7   1   7        4.28        5.21      1.32 o 
  -6   1   7       38.24       35.73      3.18 o 
  -5   1   7       94.92       90.49      4.26 o 
  -4   1   7      151.84      164.19      3.89 o 
  -3   1   7        0.44        1.02      1.85 o 
  -2   1   7       42.29       46.22      1.91 o 
  -1   1   7     1220.38     1340.70     44.64 o 
   0   1   7      491.94      477.29     12.61 o 
   1   1   7        3.20        1.39      1.47 o 
   2   1   7       19.59       13.26      1.96 o 
   3   1   7        5.00        5.59      1.91 o 
   4   1   7       16.25       21.19      1.85 o 
   5   1   7       20.32       22.24      2.04 o 
   6   1   7       14.73       14.68      2.93 o 
   7   1   7        2.64        2.86      1.97 o 
   8   1   7       26.20       15.38      3.47 o 
   9   1   7        0.21        7.55      3.78 o 
  -9   2   7        0.18        4.03      2.17 o 
  -8   2   7        1.17        4.94      2.21 o 
  -7   2   7        0.04        3.06      2.35 o 
  -6   2   7        0.03        0.69      1.19 o 
  -5   2   7        1.67        3.98      1.47 o 
  -4   2   7        4.32        4.16      1.63 o 
  -3   2   7      432.17      487.17      8.31 o 
  -2   2   7      168.46      205.64      4.71 o 
  -1   2   7      267.94      262.26      8.92 o 
   0   2   7     2777.30     2999.91    121.35 o 
   1   2   7      227.39      218.71     18.67 o 
   2   2   7      132.70      134.54      4.33 o 
   3   2   7        5.45        7.31      2.19 o 
   4   2   7       26.57       32.88      3.35 o 
   5   2   7       18.20       18.13      2.63 o 
   6   2   7       20.18       20.35      2.64 o 
   7   2   7       18.27       19.67      3.38 o 
   8   2   7        1.98        4.07      2.49 o 
   9   2   7        2.39        9.73      3.54 o 
  -9   3   7        3.33        7.36      3.60 o 
  -8   3   7        1.73        3.11      2.16 o 
  -7   3   7        1.45        7.31      3.07 o 
  -6   3   7        0.25        9.02      2.34 o 
  -5   3   7       67.08       62.66      3.88 o 
  -4   3   7        1.22        3.90      1.88 o 
  -3   3   7       87.57      101.99      5.63 o 
  -2   3   7      292.58      305.85      6.52 o 
  -1   3   7       21.97       19.17      1.81 o 
   0   3   7      775.09      827.47     23.40 o 
   1   3   7      199.41      202.45      6.64 o 
   2   3   7       26.61       25.62      4.89 o 
   3   3   7        6.04        4.51      1.91 o 
   4   3   7        6.53       11.94      3.07 o 
   5   3   7        8.43        8.88      1.91 o 
   6   3   7        6.50        9.07      2.65 o 
   7   3   7        4.45        4.20      2.39 o 
   8   3   7        0.44        3.76      2.00 o 
  -9   4   7        0.86        5.13      2.30 o 
  -8   4   7        0.29        4.06      2.62 o 
  -7   4   7        0.43        4.29      2.38 o 
  -6   4   7        0.85        6.54      2.38 o 
  -5   4   7       15.63       17.22      3.47 o 
  -4   4   7       45.13       47.53      4.80 o 
  -3   4   7        8.72        7.35      2.00 o 
  -2   4   7       26.60       23.61      2.77 o 
  -1   4   7       77.33       71.41      3.71 o 
   0   4   7        7.80        7.84      1.24 o 
   1   4   7      400.16      364.45      8.84 o 
   2   4   7       48.63       52.12      2.83 o 
   3   4   7       51.63       43.02      2.65 o 
   4   4   7        5.89        4.47      1.75 o 
   5   4   7       23.04       21.86      3.35 o 
   6   4   7        0.13       -0.79      2.53 o 
   7   4   7        0.82        4.48      3.55 o 
   8   4   7        1.08        4.63      2.65 o 
  -8   5   7        0.01        4.05      2.56 o 
  -7   5   7        0.73        6.32      4.99 o 
  -6   5   7        1.57        8.12      2.68 o 
  -5   5   7        0.00        1.73      3.35 o 
  -4   5   7        0.67        7.44      2.80 o 
  -3   5   7      308.61      305.03      9.35 o 
  -2   5   7      717.48      757.08     13.79 o 
  -1   5   7        2.14        3.09      1.57 o 
   0   5   7       11.61        6.59      1.91 o 
   1   5   7        8.66        7.91      2.38 o 
   2   5   7        3.03        6.70      1.46 o 
   3   5   7       15.47       12.28      1.77 o 
   4   5   7        8.93        9.16      3.00 o 
   5   5   7        0.07        7.50      2.70 o 
   6   5   7        0.00        4.96      2.35 o 
   7   5   7        0.48        4.59      2.10 o 
  -7   6   7        0.15        6.30      3.95 o 
  -6   6   7        4.17        2.69      4.07 o 
  -5   6   7       54.03       52.50      5.72 o 
  -4   6   7      315.22      362.74     11.15 o 
  -3   6   7        1.77        4.82      3.17 o 
  -2   6   7       86.84       90.57      4.62 o 
  -1   6   7      101.57      100.54      4.64 o 
   0   6   7       41.38       36.28      3.19 o 
   1   6   7       74.61       75.10      4.42 o 
   2   6   7       42.72       40.20      3.20 o 
   3   6   7        0.03        2.14      2.61 o 
   4   6   7        0.65        3.88      2.72 o 
   5   6   7        0.01        1.82      3.29 o 
   6   6   7        0.68       -0.90      2.50 o 
   7   6   7        0.43        6.74      2.53 o 
  -6   7   7       38.54       44.63      6.68 o 
  -5   7   7       19.42       20.69      4.53 o 
  -4   7   7        3.35        6.04      3.53 o 
  -3   7   7       21.12       28.61      5.04 o 
  -2   7   7        6.70        5.00      2.85 o 
  -1   7   7        0.33        2.01      1.30 o 
   0   7   7        6.54        4.26      1.75 o 
   1   7   7       48.76       45.79      4.22 o 
   2   7   7        1.08        2.92      2.93 o 
   3   7   7      109.45      116.20     16.50 o 
   4   7   7        0.81        2.29      2.59 o 
   5   7   7        0.38        1.13      2.26 o 
   6   7   7        3.02        1.27      2.38 o 
  -5   8   7        0.93        6.39      4.70 o 
  -4   8   7        4.28        7.40      3.52 o 
  -3   8   7        0.13        3.05      3.01 o 
  -2   8   7        9.06        6.91      3.79 o 
  -1   8   7        1.90        3.95      3.51 o 
   0   8   7        0.06        0.08      1.81 o 
   1   8   7       15.39       12.44      2.65 o 
   2   8   7       27.15       16.58      4.49 o 
   3   8   7       29.31       18.87      3.83 o 
   4   8   7        0.02        2.88      2.88 o 
   5   8   7        6.33        6.03      2.59 o 
  -3   9   7        0.79        1.78      3.01 o 
  -2   9   7        1.45        6.31      3.14 o 
  -1   9   7        7.06        5.05      2.91 o 
   0   9   7        4.81        4.22      3.24 o 
   1   9   7        0.49        4.91      2.44 o 
   2   9   7        0.19       11.54      3.10 o 
   3   9   7        0.00        3.67      2.87 o 
  -8   0   8        4.41        7.02      3.73 o 
  -6   0   8        0.16        0.08      2.12 o 
  -4   0   8        5.73        6.42      2.16 o 
  -2   0   8       35.87       34.96      2.79 o 
   0   0   8       94.15      103.66      4.50 o 
   2   0   8      926.80     1013.47     30.49 o 
   4   0   8        2.81        1.52      1.62 o 
   6   0   8       38.06       40.15      4.20 o 
   8   0   8        2.19        3.27      2.75 o 
  -9   1   8        0.08        0.74      3.04 o 
  -8   1   8       13.68       10.72      2.66 o 
  -7   1   8        4.67        5.94      2.24 o 
  -6   1   8        7.80        8.01      1.74 o 
  -5   1   8       15.59       18.14      2.00 o 
  -4   1   8        4.55        6.34      1.37 o 
  -3   1   8      604.55      644.06     11.63 o 
  -2   1   8     1235.02     1306.50     32.94 o 
  -1   1   8      566.43      610.60     20.33 o 
   0   1   8      193.23      182.52      9.70 o 
   1   1   8     1337.20     1386.71     32.93 o 
   2   1   8      463.80      481.49     14.58 o 
   3   1   8      279.05      271.44      9.85 o 
   4   1   8       36.38       38.55      3.01 o 
   5   1   8        2.60        2.52      1.63 o 
   6   1   8        2.71        2.74      1.69 o 
   7   1   8        1.22        3.97      1.83 o 
   8   1   8       11.85       11.99      3.90 o 
   9   1   8        3.52        4.36      3.36 o 
  -9   2   8        0.96        4.95      1.50 o 
  -8   2   8        0.55        5.46      1.89 o 
  -7   2   8        9.16        5.00      1.89 o 
  -6   2   8        0.63        1.80      1.47 o 
  -5   2   8       48.53       45.71      3.60 o 
  -4   2   8      111.97      109.75      4.46 o 
  -3   2   8      791.71      867.36     21.25 o 
  -2   2   8       53.10       57.21      4.13 o 
  -1   2   8      533.38      595.67     22.27 o 
   0   2   8      893.59      989.45     32.44 o 
   1   2   8        3.05        1.49      1.51 o 
   2   2   8       20.15       17.31      2.20 o 
   3   2   8       63.67       74.96      3.95 o 
   4   2   8        8.20       10.85      2.36 o 
   5   2   8        1.57        2.20      1.87 o 
   6   2   8        0.21        2.92      1.71 o 
   7   2   8        0.06        3.73      1.87 o 
   8   2   8        0.38        7.28      2.67 o 
  -9   3   8        0.27        4.30      2.48 o 
  -8   3   8        9.83        8.94      2.84 o 
  -7   3   8        0.60        3.91      1.91 o 
  -6   3   8       14.12        9.19      3.41 o 
  -5   3   8        7.62        9.22      2.49 o 
  -4   3   8       40.97       52.65      3.56 o 
  -3   3   8      731.55      784.03     14.51 o 
  -2   3   8        1.07        0.85      1.77 o 
  -1   3   8      360.11      378.50      9.65 o 
   0   3   8        2.69        7.10      1.62 o 
   1   3   8       44.62       40.46      5.08 o 
   2   3   8      475.51      474.74     10.75 o 
   3   3   8       35.13       39.16      3.98 o 
   4   3   8        5.21        8.35      2.22 o 
   5   3   8       13.23       10.41      2.45 o 
   6   3   8        0.84        3.84      2.27 o 
   7   3   8        3.86        3.73      2.82 o 
   8   3   8        0.00        5.32      2.64 o 
  -8   4   8       13.45        7.14      2.50 o 
  -7   4   8        2.43       -0.24      2.90 o 
  -6   4   8        5.63        9.28      3.05 o 
  -5   4   8       19.52       19.36      3.37 o 
  -4   4   8        5.49        8.69      2.85 o 
  -3   4   8        3.06        2.11      1.46 o 
  -2   4   8        0.00        4.79      1.87 o 
  -1   4   8       23.83       19.10      1.96 o 
   0   4   8        2.15        5.07      1.38 o 
   1   4   8      349.12      335.24     10.43 o 
   2   4   8       21.93       22.22      3.25 o 
   3   4   8       24.55       25.38      2.77 o 
   4   4   8        3.28        2.39      2.08 o 
   5   4   8        0.33        4.16      1.94 o 
   6   4   8        5.54        9.88      3.05 o 
   7   4   8        1.60        3.12      3.08 o 
   8   4   8        1.08        6.71      2.55 o 
  -8   5   8        0.03        3.37      3.12 o 
  -7   5   8        1.30       -0.19      1.97 o 
  -6   5   8        8.03        9.85      3.02 o 
  -5   5   8        3.85        7.16      2.61 o 
  -4   5   8        5.19        8.54      2.84 o 
  -3   5   8       69.57       70.20      3.79 o 
  -2   5   8      114.58      103.41      4.84 o 
  -1   5   8      728.90      714.89     20.17 o 
   0   5   8      189.35      204.47      6.74 o 
   1   5   8        0.75        2.08      1.82 o 
   2   5   8        0.42        2.78      1.14 o 
   3   5   8        0.17        1.38      1.60 o 
   4   5   8        2.95        3.17      2.57 o 
   5   5   8        0.03        0.74      2.59 o 
   6   5   8        2.14        1.59      2.54 o 
   7   5   8        0.23        3.72      2.37 o 
  -7   6   8        0.47        2.31      2.82 o 
  -6   6   8        0.07        6.08      3.25 o 
  -5   6   8       28.20       29.73      6.40 o 
  -4   6   8       87.08       99.37      7.74 o 
  -3   6   8      102.42      113.90      7.21 o 
  -2   6   8       42.21       40.53      3.70 o 
  -1   6   8       63.68       58.13      3.49 o 
   0   6   8        4.54        5.44      1.62 o 
   1   6   8      406.26      411.37     16.29 o 
   2   6   8      112.15      120.83      5.39 o 
   3   6   8        7.15        6.01      2.94 o 
   4   6   8        0.60        2.76      2.15 o 
   5   6   8        0.34        3.47      1.74 o 
   6   6   8        0.29        5.62      2.22 o 
   7   6   8        1.65        1.23      2.30 o 
  -6   7   8       23.72       28.94      6.23 o 
  -5   7   8        8.65        5.53      3.38 o 
  -4   7   8       15.13       14.84      3.61 o 
  -3   7   8        0.37       -1.07      2.80 o 
  -2   7   8        2.91        4.29      3.22 o 
  -1   7   8        4.73        4.06      1.96 o 
   0   7   8       11.74        8.69      2.18 o 
   1   7   8        0.23        1.62      1.74 o 
   2   7   8        3.11        3.06      1.59 o 
   3   7   8       94.58       82.55     12.01 o 
   4   7   8        8.31        6.82      2.26 o 
   5   7   8        1.04       10.40      2.90 o 
   6   7   8        3.59        3.83      3.38 o 
  -5   8   8        9.05        6.35      3.73 o 
  -4   8   8        3.47        0.84      3.11 o 
  -3   8   8        0.21        1.35      2.82 o 
  -2   8   8        6.55        6.73      3.02 o 
  -1   8   8        2.74        2.12      2.90 o 
   0   8   8        0.01        2.65      1.57 o 
   1   8   8        4.01        1.78      1.75 o 
   2   8   8        4.78       11.81      4.28 o 
   3   8   8       10.26        6.00      2.30 o 
   4   8   8        1.51        4.63      2.92 o 
  -3   9   8        4.92        1.33      2.90 o 
  -2   9   8        6.91        8.85      3.48 o 
  -1   9   8        1.12        4.61      2.58 o 
   0   9   8        0.28        0.42      3.02 o 
   1   9   8        2.11        3.92      4.12 o 
   2   9   8        0.31        2.08      2.31 o 
  -9   0   9       29.50       31.51     11.82 o 
  -7   0   9      111.22      118.41      6.82 o 
  -5   0   9       98.56       97.98      6.62 o 
  -3   0   9       82.96       74.27      4.55 o 
  -1   0   9       57.10       62.71      4.07 o 
   1   0   9      239.07      245.08      6.98 o 
   3   0   9      467.32      505.17     18.73 o 
   5   0   9       36.44       38.84      9.13 o 
   7   0   9        1.41        1.23      5.51 o 
  -9   1   9       28.73       16.48      4.27 o 
  -8   1   9       11.32        6.94      1.96 o 
  -7   1   9       43.93       45.99      4.14 o 
  -6   1   9       14.60       12.14      2.49 o 
  -5   1   9        0.83        2.80      1.47 o 
  -4   1   9       46.93       43.76      2.55 o 
  -3   1   9        0.06        2.18      1.07 o 
  -2   1   9      258.53      255.47      5.59 o 
  -1   1   9       61.86       60.09      2.56 o 
   0   1   9      180.42      131.38     24.05 o 
   1   1   9     1510.63     1705.87     41.45 o 
   2   1   9       82.57       73.14      3.53 o 
   3   1   9       20.08       22.69      2.83 o 
   4   1   9        0.01        2.10      1.48 o 
   5   1   9       23.28       27.26      3.23 o 
   6   1   9        4.29        4.80      3.09 o 
   7   1   9       12.54       11.54      5.66 o 
   8   1   9        0.07       -2.47      2.53 o 
  -9   2   9        1.37        5.65      3.30 o 
  -8   2   9        0.03        2.83      2.27 o 
  -7   2   9        2.57        4.59      1.85 o 
  -6   2   9        1.15        4.26      2.19 o 
  -5   2   9        0.02        5.03      2.12 o 
  -4   2   9       60.84       62.30      3.90 o 
  -3   2   9        4.90        4.25      1.76 o 
  -2   2   9       30.63       36.89      2.77 o 
  -1   2   9      789.33      841.68     26.72 o 
   0   2   9      590.14      586.88     24.44 o 
   1   2   9        0.02        0.83      1.94 o 
   2   2   9        6.04       13.88      2.19 o 
   3   2   9       20.90       21.71      3.21 o 
   4   2   9        0.31        0.21      2.11 o 
   5   2   9        2.10        0.62      1.82 o 
   6   2   9        2.21        2.16      1.78 o 
   7   2   9        1.47        2.40      1.72 o 
   8   2   9        1.20        4.13      3.92 o 
  -9   3   9        0.67        2.67      2.72 o 
  -8   3   9       10.37       11.43      3.53 o 
  -7   3   9        6.03        7.51      2.89 o 
  -6   3   9        1.76        2.39      2.44 o 
  -5   3   9        6.79        6.64      1.95 o 
  -4   3   9       45.00       49.59      3.82 o 
  -3   3   9        1.18        3.26      2.87 o 
  -2   3   9       43.63       33.43      3.08 o 
  -1   3   9       71.51       73.00      2.88 o 
   0   3   9        4.18        4.26      1.48 o 
   1   3   9       25.70       23.94      2.41 o 
   2   3   9      637.59      707.95     25.65 o 
   3   3   9        3.23        3.35      2.03 o 
   4   3   9        4.17        7.51      2.13 o 
   5   3   9        0.16        3.44      2.00 o 
   6   3   9        0.12        3.91      2.39 o 
   7   3   9        1.99        1.30      2.38 o 
   8   3   9        0.06        3.57      2.97 o 
  -8   4   9        1.90        5.08      2.50 o 
  -7   4   9        6.96        4.00      2.82 o 
  -6   4   9        8.95        9.29      3.57 o 
  -5   4   9        1.14       -0.77      2.64 o 
  -4   4   9        5.17        2.72      1.34 o 
  -3   4   9       22.19       25.92      3.13 o 
  -2   4   9        2.15        7.01      2.10 o 
  -1   4   9      162.94      155.62      9.53 o 
   0   4   9       90.01       89.69      3.50 o 
   1   4   9       40.03       32.68      2.58 o 
   2   4   9        2.09        3.15      1.83 o 
   3   4   9       33.78       29.77      2.98 o 
   4   4   9       73.94       69.56      4.38 o 
   5   4   9        0.09        2.23      1.97 o 
   6   4   9        0.99        4.01      2.57 o 
   7   4   9        0.33       -0.21      2.65 o 
   8   4   9        0.12        3.90      2.70 o 
  -8   5   9        0.07        2.26      2.43 o 
  -7   5   9        1.75        4.09      2.27 o 
  -6   5   9        1.63        6.43      2.89 o 
  -5   5   9        7.68        5.31      3.18 o 
  -4   5   9        0.37        4.66      2.30 o 
  -3   5   9       23.37       26.95      3.15 o 
  -2   5   9        8.97       12.73      2.80 o 
  -1   5   9      383.07      350.76     10.90 o 
   0   5   9      726.28      771.56     24.26 o 
   1   5   9        3.54        5.92      1.68 o 
   2   5   9        2.29        3.58      1.85 o 
   3   5   9        1.26        5.78      2.27 o 
   4   5   9        0.14       -1.79      2.58 o 
   5   5   9        0.90        3.28      2.59 o 
   6   5   9        5.03        7.93      3.64 o 
   7   5   9        0.70        3.54      3.71 o 
  -7   6   9        1.63        3.22      2.17 o 
  -6   6   9        0.47        4.08      4.17 o 
  -5   6   9        0.33        3.37      4.01 o 
  -4   6   9        5.85        7.75      3.10 o 
  -3   6   9      130.79      124.39      8.36 o 
  -2   6   9      518.95      584.17     24.37 o 
  -1   6   9       24.44       22.95      2.68 o 
   0   6   9       13.60       13.95      2.28 o 
   1   6   9       95.96       97.56      5.05 o 
   2   6   9      127.11      136.00      7.35 o 
   3   6   9       24.82       25.67      4.61 o 
   4   6   9        5.52        6.12      2.54 o 
   5   6   9        0.36        1.35      2.87 o 
   6   6   9        0.06        2.01      2.26 o 
  -6   7   9        0.02        5.05      3.56 o 
  -5   7   9        0.23       10.31      3.93 o 
  -4   7   9       71.25       83.45     12.32 o 
  -3   7   9       16.93       10.11      3.38 o 
  -2   7   9        6.63        7.64      5.44 o 
  -1   7   9       12.68       11.84      3.79 o 
   0   7   9        7.30        4.95      2.12 o 
   1   7   9        7.49        4.13      1.63 o 
   2   7   9        2.45        2.62      1.55 o 
   3   7   9       28.54       25.03      5.51 o 
   4   7   9       16.08       16.88      3.88 o 
   5   7   9       26.27       18.92      5.33 o 
  -5   8   9        1.09        3.21      3.38 o 
  -4   8   9        9.26       12.96      9.47 o 
  -3   8   9        4.79        5.44      3.26 o 
  -2   8   9        2.01        1.60      3.65 o 
  -1   8   9        6.87        5.93      5.73 o 
   0   8   9       12.47        7.84      4.46 o 
   1   8   9        1.00        5.96      2.60 o 
   2   8   9        1.35        4.54      1.93 o 
   3   8   9        4.05        5.12      3.75 o 
   4   8   9       10.22        6.49      4.59 o 
  -2   9   9        7.79       16.80     11.98 o 
  -1   9   9        0.39        4.31      2.97 o 
   0   9   9        0.87        8.74      5.17 o 
   1   9   9        0.29        1.72      2.50 o 
   2   9   9        0.79        0.66      2.90 o 
  -8   0  10      100.08      116.70      9.52 o 
  -6   0  10       25.90       28.61      3.75 o 
  -4   0  10        5.36        7.06      3.32 o 
  -2   0  10      121.73      110.22      9.62 o 
   0   0  10      156.29      154.47      7.74 o 
   2   0  10       16.90       19.12      2.87 o 
   4   0  10      304.37      362.77     24.84 o 
   6   0  10        5.52       14.06      5.02 o 
   8   0  10        7.75        9.15      8.04 o 
  -9   1  10       19.25       15.08      4.26 o 
  -8   1  10       15.89       10.61      2.60 o 
  -7   1  10        0.71        6.91      2.71 o 
  -6   1  10      103.62      109.62      5.46 o 
  -5   1  10      165.44      165.77      5.59 o 
  -4   1  10       14.90       13.88      1.90 o 
  -3   1  10      270.04      257.86      7.08 o 
  -2   1  10      425.20      417.44      6.54 o 
  -1   1  10      260.97      302.34     10.38 o 
   0   1  10      920.34      931.05     25.28 o 
   1   1  10       66.09       75.64      3.41 o 
   2   1  10        3.87        5.44      2.35 o 
   3   1  10      371.64      381.96      6.76 o 
   4   1  10        0.87        4.16      2.10 o 
   5   1  10        5.36        3.96      1.84 o 
   6   1  10        3.19        1.88      1.98 o 
   7   1  10        0.52        4.88      3.20 o 
   8   1  10        0.27        3.39      2.23 o 
  -9   2  10        2.04       10.63      3.32 o 
  -8   2  10       20.68       23.36      5.47 o 
  -7   2  10        0.51        1.36      2.66 o 
  -6   2  10        2.81        4.46      1.89 o 
  -5   2  10        4.09        2.41      1.80 o 
  -4   2  10       46.68       44.14      3.51 o 
  -3   2  10       18.23       27.76      2.66 o 
  -2   2  10      171.67      181.87      9.07 o 
  -1   2  10      304.65      318.47     11.58 o 
   0   2  10       77.68       73.38      2.82 o 
   1   2  10       69.54       85.16      3.82 o 
   2   2  10      206.69      225.61      7.56 o 
   3   2  10      106.77      108.13      5.59 o 
   4   2  10        0.56        3.49      1.65 o 
   5   2  10        2.14        4.65      1.87 o 
   6   2  10        0.82        2.58      1.98 o 
   7   2  10        0.19        2.54      2.32 o 
   8   2  10        0.27        2.79      3.33 o 
  -9   3  10        0.45        2.09      3.17 o 
  -8   3  10        4.33        3.92      2.20 o 
  -7   3  10       10.85       19.60      5.60 o 
  -6   3  10       46.30       50.14      5.80 o 
  -5   3  10       58.33       58.21      4.14 o 
  -4   3  10       12.19       10.92      2.18 o 
  -3   3  10       72.96       67.19      4.10 o 
  -2   3  10      314.10      340.41      9.63 o 
  -1   3  10      130.51      137.56      3.93 o 
   0   3  10        5.37        4.31      1.35 o 
   1   3  10        3.47        3.76      1.75 o 
   2   3  10       26.22       31.67      3.41 o 
   3   3  10       16.09       22.79      2.88 o 
   4   3  10       35.60       30.43      3.57 o 
   5   3  10        2.65        3.21      1.91 o 
   6   3  10        3.50        3.50      1.82 o 
   7   3  10        0.66        2.02      2.49 o 
   8   3  10        0.29        3.87      2.77 o 
  -8   4  10        3.69        5.31      2.62 o 
  -7   4  10        0.67       -0.82      4.22 o 
  -6   4  10       65.18       60.85     10.20 o 
  -5   4  10       24.66       25.53      4.07 o 
  -4   4  10        0.07        0.73      1.45 o 
  -3   4  10        0.90        4.64      2.52 o 
  -2   4  10        0.89        1.33      1.88 o 
  -1   4  10        7.19        2.81      1.39 o 
   0   4  10       74.93       78.30      3.24 o 
   1   4  10      196.70      194.65      8.72 o 
   2   4  10       62.79       65.56      5.11 o 
   3   4  10       90.76      100.75      5.43 o 
   4   4  10       44.38       50.98      4.50 o 
   5   4  10        2.78        3.31      1.94 o 
   6   4  10        0.05        3.69      2.57 o 
   7   4  10        0.00        3.36      3.14 o 
  -8   5  10        0.13        4.85      4.12 o 
  -7   5  10        0.64        7.60      3.05 o 
  -6   5  10        0.04        0.49      3.00 o 
  -5   5  10        6.32        4.22      2.66 o 
  -4   5  10       18.83       11.05      3.94 o 
  -3   5  10        7.51        3.67      2.13 o 
  -2   5  10       22.85       26.51      4.70 o 
  -1   5  10      141.04      135.45      8.53 o 
   0   5  10      466.21      459.19     13.42 o 
   1   5  10      342.96      323.62     11.74 o 
   2   5  10        3.82        4.65      2.04 o 
   3   5  10       15.04       15.20      2.50 o 
   4   5  10       14.54        7.99      2.35 o 
   5   5  10        0.12        3.84      2.67 o 
   6   5  10        3.30        2.19      2.77 o 
   7   5  10        0.32        2.25      2.69 o 
  -7   6  10        0.18        3.74      3.60 o 
  -6   6  10        0.00        3.93      3.36 o 
  -5   6  10        2.17        4.09      3.58 o 
  -4   6  10        0.78        3.96      3.27 o 
  -3   6  10       15.26       11.17      5.43 o 
  -2   6  10      201.93      201.12      7.78 o 
  -1   6  10       41.86       39.70      3.59 o 
   0   6  10       32.89       36.06      4.37 o 
   1   6  10       26.84       28.40      4.21 o 
   2   6  10        0.43        0.64      1.68 o 
   3   6  10      132.99      137.64      7.78 o 
   4   6  10       20.53       18.44      3.26 o 
   5   6  10        1.05        4.55      2.27 o 
   6   6  10        0.46        4.00      2.74 o 
  -6   7  10        2.03        0.90      3.40 o 
  -5   7  10        2.81        8.61      3.80 o 
  -4   7  10       27.96       15.79      4.33 o 
  -3   7  10        3.31        5.12      3.39 o 
  -2   7  10        3.11        2.91      2.79 o 
  -1   7  10        3.47        8.07      2.36 o 
   0   7  10       17.20       14.60      2.43 o 
   1   7  10       34.52       31.29      4.97 o 
   2   7  10        0.51        5.56      2.31 o 
   3   7  10        5.65        8.60      3.30 o 
   4   7  10        3.17        2.68      2.97 o 
   5   7  10       26.43       15.78      3.77 o 
  -4   8  10        0.03        7.18      3.66 o 
  -3   8  10        9.99       13.57      4.27 o 
  -2   8  10        0.43        4.46      3.26 o 
  -1   8  10        1.12        2.60      2.51 o 
   0   8  10       16.71       19.72      4.50 o 
   1   8  10        1.50        1.13      1.24 o 
   2   8  10        0.23        3.23      4.56 o 
   3   8  10        8.21        3.05      2.81 o 
   4   8  10        1.05        4.46      3.24 o 
  -2   9  10       15.95       21.67      4.70 o 
  -1   9  10        7.57        0.88      3.89 o 
   0   9  10        2.42        8.30      5.49 o 
   1   9  10        0.79        8.99      6.89 o 
  -9   0  11        0.29        0.66      6.04 o 
  -7   0  11      325.78      375.89     13.98 o 
  -5   0  11      150.77      147.18      6.34 o 
  -3   0  11        4.25        3.64      3.29 o 
  -1   0  11      146.69      148.14      5.74 o 
   1   0  11        0.24        1.27      1.42 o 
   3   0  11       10.08       21.07      5.07 o 
   5   0  11      167.24      195.78     11.86 o 
   7   0  11        4.77        6.23      5.28 o 
  -9   1  11       14.34       12.35      6.73 o 
  -8   1  11        2.94        4.57      3.30 o 
  -7   1  11       86.65       90.79      5.35 o 
  -6   1  11      113.39      127.21      6.96 o 
  -5   1  11      180.14      184.90      6.52 o 
  -4   1  11       84.21       85.76      3.28 o 
  -3   1  11       19.05       15.82      1.67 o 
  -2   1  11       65.29       71.84      3.32 o 
  -1   1  11        1.45        0.95      1.02 o 
   0   1  11       10.25        9.29      2.15 o 
   1   1  11        9.57       11.23      2.11 o 
   2   1  11        0.14        2.51      2.09 o 
   3   1  11      159.38      148.43      4.94 o 
   4   1  11        2.94        3.97      2.40 o 
   5   1  11        0.00       -0.13      2.00 o 
   6   1  11        8.20       13.36      4.67 o 
   7   1  11        2.57        2.49      2.74 o 
   8   1  11        0.10        2.44      2.63 o 
  -9   2  11       16.12        9.86      5.22 o 
  -8   2  11        1.90        1.15      3.93 o 
  -7   2  11        1.56        4.02      2.16 o 
  -6   2  11       26.13       19.64      2.88 o 
  -5   2  11        0.91        2.50      1.95 o 
  -4   2  11       83.14       82.29      4.44 o 
  -3   2  11        0.01        4.24      2.09 o 
  -2   2  11       48.14       43.67      3.23 o 
  -1   2  11        3.55        1.31      1.09 o 
   0   2  11      315.17      305.28      8.88 o 
   1   2  11      212.91      232.53      6.42 o 
   2   2  11      210.47      214.85      5.98 o 
   3   2  11        4.64        7.33      2.39 o 
   4   2  11        0.28        0.51      1.88 o 
   5   2  11        1.84        2.97      1.99 o 
   6   2  11        0.57        0.00      1.71 o 
   7   2  11        3.16        7.28      2.76 o 
   8   2  11        0.88        2.52      2.85 o 
  -8   3  11        4.89        4.86      3.13 o 
  -7   3  11        3.74       12.53      3.30 o 
  -6   3  11       16.19       11.82      4.11 o 
  -5   3  11       13.11       12.55      2.89 o 
  -4   3  11        0.09        3.91      2.03 o 
  -3   3  11        7.27        8.24      2.58 o 
  -2   3  11        8.78        8.64      2.29 o 
  -1   3  11       13.48       11.53      2.21 o 
   0   3  11        0.21        3.49      1.81 o 
   1   3  11        0.56        2.45      1.80 o 
   2   3  11       40.60       44.87      4.67 o 
   3   3  11       13.89       18.39      3.20 o 
   4   3  11      194.53      194.68      7.49 o 
   5   3  11       45.52       57.72      4.80 o 
   6   3  11        0.60        5.21      2.15 o 
   7   3  11        0.26       -1.80      3.49 o 
   8   3  11        1.57       -0.56      3.72 o 
  -8   4  11        1.92        4.42      3.23 o 
  -7   4  11        7.71        8.06      3.29 o 
  -6   4  11       17.53       18.31      4.24 o 
  -5   4  11        0.57        5.01      2.51 o 
  -4   4  11       39.03       29.57      3.34 o 
  -3   4  11       34.51       40.77      3.91 o 
  -2   4  11        2.97        3.49      2.33 o 
  -1   4  11      148.39      167.68      8.31 o 
   0   4  11        1.19        0.25      1.16 o 
   1   4  11       61.45       54.37      4.63 o 
   2   4  11      157.51      173.38      6.60 o 
   3   4  11      103.34      116.71      6.13 o 
   4   4  11        2.24        3.15      1.91 o 
   5   4  11        1.68        3.79      1.97 o 
   6   4  11       26.85       20.81      4.62 o 
   7   4  11        0.28        0.66      2.52 o 
  -7   5  11        0.13        4.12      3.42 o 
  -6   5  11        3.40        5.84      3.02 o 
  -5   5  11        0.20        4.26      3.10 o 
  -4   5  11       17.67       17.68      3.81 o 
  -3   5  11       23.92       15.59      3.81 o 
  -2   5  11        2.70        3.56      1.88 o 
  -1   5  11        0.53        2.44      1.45 o 
   0   5  11       46.64       44.31      4.00 o 
   1   5  11      192.90      211.68     14.15 o 
   2   5  11      224.07      243.84      8.46 o 
   3   5  11        8.60        7.47      2.72 o 
   4   5  11        1.87        2.87      2.18 o 
   5   5  11        0.21        2.99      3.72 o 
   6   5  11        0.59        5.70      3.13 o 
   7   5  11        0.00        0.77      5.24 o 
  -7   6  11        0.09        6.26      3.99 o 
  -6   6  11        0.05        8.55      3.87 o 
  -5   6  11        2.69        6.15      4.65 o 
  -4   6  11        4.29        3.96      4.28 o 
  -3   6  11        0.45       -0.19      2.86 o 
  -2   6  11       23.52       19.58      3.27 o 
  -1   6  11      103.40       94.83      5.31 o 
   0   6  11      121.00      111.85      9.97 o 
   1   6  11        6.05       10.05      2.55 o 
   2   6  11        0.91        7.56      2.38 o 
   3   6  11       20.37       15.94      3.36 o 
   4   6  11       20.17        8.60      2.87 o 
   5   6  11        1.50        5.58      2.88 o 
   6   6  11        1.34        2.86      2.78 o 
  -6   7  11        0.23        8.17      4.43 o 
  -5   7  11        3.96        5.43      3.94 o 
  -4   7  11        0.02        4.20      3.62 o 
  -3   7  11        2.81       10.82      3.58 o 
  -2   7  11       18.57       12.97      3.46 o 
  -1   7  11        6.78        6.97      3.09 o 
   0   7  11       13.08       11.81      2.85 o 
   1   7  11        1.51       -0.07      1.93 o 
   2   7  11        5.59        1.95      2.22 o 
   3   7  11        3.13        3.92      2.35 o 
   4   7  11        1.04        4.45      2.54 o 
   5   7  11        9.08        4.84      2.64 o 
  -4   8  11        6.42        9.78      3.33 o 
  -3   8  11       11.13       11.79      3.81 o 
  -2   8  11        6.07        5.71      3.03 o 
  -1   8  11        7.64        1.80      4.71 o 
   0   8  11        4.34        1.11      2.40 o 
   1   8  11        3.49        9.76      4.19 o 
   2   8  11       12.42        7.41      2.70 o 
   3   8  11        0.85        2.39      2.24 o 
  -8   0  12        1.82        6.12      3.38 o 
  -6   0  12      196.71      221.36     18.73 o 
  -4   0  12       33.95       36.23      5.47 o 
  -2   0  12       84.12       84.32     15.74 o 
   0   0  12      256.44      255.42      8.77 o 
   2   0  12        1.52        3.23      1.60 o 
   4   0  12        3.35        3.75      3.75 o 
   6   0  12       28.18       39.78      7.63 o 
   8   0  12        0.01        9.03      9.00 o 
  -9   1  12        2.36        2.36      2.77 o 
  -8   1  12        1.65        6.10      3.20 o 
  -7   1  12       97.11       99.48     11.68 o 
  -6   1  12        9.51        7.46      2.14 o 
  -5   1  12        0.54        5.25      2.44 o 
  -4   1  12       95.45       94.62      4.85 o 
  -3   1  12      384.57      419.38      7.40 o 
  -2   1  12      142.80      140.85      5.17 o 
  -1   1  12       44.69       36.84      3.40 o 
   0   1  12       69.32       63.31      3.25 o 
   1   1  12       12.70       16.43      2.67 o 
   2   1  12       26.28       29.19      2.75 o 
   3   1  12       60.24       66.85      5.85 o 
   4   1  12        0.20        2.60      1.50 o 
   5   1  12       30.66       25.68      4.68 o 
   6   1  12        0.43        4.74      2.97 o 
   7   1  12        0.87        2.46      2.63 o 
   8   1  12        0.21        3.67      3.83 o 
  -8   2  12        4.77        8.18      3.87 o 
  -7   2  12        0.27        3.76      1.75 o 
  -6   2  12       33.28       38.02      4.11 o 
  -5   2  12        0.96        4.15      1.93 o 
  -4   2  12        1.18        3.21      1.62 o 
  -3   2  12       16.10       18.23      3.02 o 
  -2   2  12      160.92      155.12      6.11 o 
  -1   2  12       14.63       13.99      1.99 o 
   0   2  12       59.38       52.14      6.59 o 
   1   2  12      272.70      273.42     10.96 o 
   2   2  12       57.65       55.74      3.70 o 
   3   2  12        0.34        5.65      2.17 o 
   4   2  12       16.28       11.55      2.54 o 
   5   2  12        4.97        3.30      4.00 o 
   6   2  12        0.17        5.01      2.90 o 
   7   2  12        3.48        6.27      3.07 o 
   8   2  12        0.40        5.95      3.95 o 
  -8   3  12        1.25        1.78      2.43 o 
  -7   3  12        0.90       -0.94      2.58 o 
  -6   3  12       30.85       31.01      3.96 o 
  -5   3  12       92.09       92.74      5.20 o 
  -4   3  12       26.29       22.67      3.28 o 
  -3   3  12       24.71       21.19      2.97 o 
  -2   3  12        0.09        3.50      1.78 o 
  -1   3  12        8.13        6.72      1.75 o 
   0   3  12       37.00       33.68      4.48 o 
   1   3  12        0.96        4.93      2.42 o 
   2   3  12       13.47       15.90      2.65 o 
   3   3  12        0.01       -1.00      1.96 o 
   4   3  12        4.68        6.06      2.32 o 
   5   3  12       17.75       16.53      3.23 o 
   6   3  12        0.63        3.99      1.90 o 
   7   3  12        0.94        4.58      3.79 o 
  -8   4  12        3.60        5.27      2.76 o 
  -7   4  12       13.03        8.62      3.42 o 
  -6   4  12        2.70        6.99      2.74 o 
  -5   4  12        5.48        5.91      3.05 o 
  -4   4  12      159.81      141.21      6.55 o 
  -3   4  12       23.14       31.21      3.52 o 
  -2   4  12       31.41       35.00      3.52 o 
  -1   4  12        1.73        2.73      1.95 o 
   0   4  12        0.01        0.21      1.58 o 
   1   4  12        7.77        5.46      2.66 o 
   2   4  12        0.46        2.74      2.02 o 
   3   4  12      107.80      127.60      6.55 o 
   4   4  12       11.36       12.12      2.74 o 
   5   4  12       20.32       16.43      3.18 o 
   6   4  12       12.14       11.24      4.24 o 
   7   4  12        0.05        2.77      3.14 o 
  -7   5  12        0.27        1.54      2.83 o 
  -6   5  12        3.06        3.90      2.47 o 
  -5   5  12        2.76        9.52      3.66 o 
  -4   5  12       41.33       47.08      5.42 o 
  -3   5  12        4.44        5.83      2.79 o 
  -2   5  12       23.11       14.91      2.79 o 
  -1   5  12        0.49        1.32      2.07 o 
   0   5  12        0.39        3.66      1.23 o 
   1   5  12       59.43       54.86      4.03 o 
   2   5  12      166.67      168.57      6.61 o 
   3   5  12       49.31       51.22      4.77 o 
   4   5  12        0.08        0.60      2.52 o 
   5   5  12        2.84        3.58      2.86 o 
   6   5  12        0.70        6.56      3.09 o 
  -6   6  12        0.04       11.53      3.98 o 
  -5   6  12        0.33        2.97      3.61 o 
  -4   6  12        0.87        2.94      2.99 o 
  -3   6  12        0.43        2.55      3.74 o 
  -2   6  12        2.46        0.58      2.93 o 
  -1   6  12        3.92       -0.09      1.89 o 
   0   6  12      142.96      136.20     10.96 o 
   1   6  12        5.81        8.33      2.55 o 
   2   6  12        0.04        0.86      2.00 o 
   3   6  12        4.98        4.55      2.18 o 
   4   6  12        3.60        9.77      3.25 o 
   5   6  12       10.49        6.84      2.70 o 
  -5   7  12        1.17        7.98      4.56 o 
  -4   7  12        3.00       14.09      7.71 o 
  -3   7  12        0.01        1.73      3.12 o 
  -2   7  12        4.41        3.81      2.68 o 
  -1   7  12       15.56       12.89      2.53 o 
   0   7  12        0.56        1.79      2.46 o 
   1   7  12       10.58        8.45      2.64 o 
   2   7  12        9.56        8.84      4.40 o 
   3   7  12        5.33        8.53      3.44 o 
   4   7  12        2.21        7.68      2.20 o 
  -4   8  12        4.98       13.62     10.69 o 
  -3   8  12        6.69        6.47      3.09 o 
  -2   8  12        3.21        0.52      2.66 o 
  -1   8  12        1.32        4.18      8.80 o 
   0   8  12        0.14        4.17      2.94 o 
   1   8  12        0.01        4.44      3.29 o 
   2   8  12        6.23       10.51      5.29 o 
   3   8  12        0.00        2.60      2.26 o 
  -7   0  13        1.18        3.27      5.98 o 
  -3   0  13       16.49       20.60      3.33 o 
  -1   0  13        3.24        1.98      2.02 o 
   1   0  13        0.34        3.82      1.70 o 
   3   0  13        0.95        5.08      5.44 o 
   5   0  13       22.57       20.11     16.24 o 
   7   0  13       23.20       25.18      7.21 o 
  -8   1  13        0.42        1.48      3.47 o 
  -7   1  13       76.69       82.72      6.44 o 
  -6   1  13        0.50        3.89      1.65 o 
  -5   1  13       95.96       94.61      5.36 o 
  -4   1  13      281.33      286.11      7.48 o 
  -3   1  13      835.53      872.55     27.97 o 
  -2   1  13       39.70       43.17      3.03 o 
  -1   1  13        0.01        2.39      1.00 o 
   0   1  13       24.49       22.16      2.85 o 
   1   1  13       65.52       60.36      3.03 o 
   2   1  13       11.76        8.87      2.16 o 
   3   1  13       63.78       67.05      3.90 o 
   4   1  13        0.91        3.76      2.71 o 
   5   1  13       13.67        8.94      3.04 o 
   6   1  13        1.72        6.62      3.25 o 
   7   1  13        1.26        4.13      3.14 o 
  -8   2  13        2.65        3.97      4.41 o 
  -7   2  13       21.11       15.77      3.22 o 
  -6   2  13       14.67       13.59      2.57 o 
  -5   2  13        3.94        8.11      1.94 o 
  -4   2  13       18.58       13.97      3.08 o 
  -3   2  13       18.90       20.36      2.75 o 
  -2   2  13       18.02       15.79      1.68 o 
  -1   2  13       63.84       56.29      3.63 o 
   0   2  13      277.19      279.38     11.19 o 
   1   2  13        1.97        2.07      2.63 o 
   2   2  13       37.74       36.20      3.48 o 
   3   2  13       34.22       35.80      3.73 o 
   4   2  13        4.46        8.99      2.93 o 
   5   2  13        4.47        9.11      3.20 o 
   6   2  13        0.39        8.89      3.57 o 
   7   2  13        3.29        2.65      2.92 o 
  -8   3  13        0.64        5.20      3.12 o 
  -7   3  13        2.43        3.53      2.18 o 
  -6   3  13        1.16       -0.50      1.84 o 
  -5   3  13       20.92       24.58      3.20 o 
  -4   3  13       21.51       23.78      3.35 o 
  -3   3  13        0.20        1.51      2.92 o 
  -2   3  13        6.05        5.64      2.15 o 
  -1   3  13        0.09        2.50      1.18 o 
   0   3  13       48.28       51.68      3.27 o 
   1   3  13       37.59       35.91      3.58 o 
   2   3  13       11.66       11.40      3.05 o 
   3   3  13        0.95        1.48      2.06 o 
   4   3  13        0.50        2.76      2.17 o 
   5   3  13        6.28        5.30      2.64 o 
   6   3  13       24.62       14.47      3.69 o 
   7   3  13       10.37        5.94      4.23 o 
  -7   4  13        5.47        6.68      3.07 o 
  -6   4  13        6.94        9.52      3.49 o 
  -5   4  13        0.18        1.54      2.88 o 
  -4   4  13       26.22       20.84      3.47 o 
  -3   4  13       67.14       82.36      5.10 o 
  -2   4  13      132.10      123.85      5.66 o 
  -1   4  13        3.71        4.32      1.71 o 
   0   4  13        1.09        1.85      1.28 o 
   1   4  13        5.59        3.61      2.74 o 
   2   4  13        2.22        3.41      2.02 o 
   3   4  13       22.20       30.64      4.07 o 
   4   4  13       63.45       75.74      5.09 o 
   5   4  13       12.79       10.67      2.92 o 
   6   4  13        0.51        1.64      2.72 o 
  -7   5  13        1.20        8.40      3.83 o 
  -6   5  13        0.01        4.07      2.15 o 
  -5   5  13        0.12        2.60      2.44 o 
  -4   5  13       12.15       18.36      4.12 o 
  -3   5  13        5.47        6.71      3.64 o 
  -2   5  13       80.20       72.39      5.04 o 
  -1   5  13        1.65        2.00      2.21 o 
   0   5  13        0.77        1.30      1.77 o 
   1   5  13       17.44       21.67      6.30 o 
   2   5  13       41.70       42.12      4.45 o 
   3   5  13        0.60        1.59      2.24 o 
   4   5  13       44.99       47.30      5.13 o 
   5   5  13        2.91        6.09      3.37 o 
   6   5  13        0.58        2.51      2.64 o 
  -6   6  13        7.13       10.60      3.79 o 
  -5   6  13        0.00        7.33      3.29 o 
  -4   6  13        6.49        8.13      3.53 o 
  -3   6  13        1.38        5.31      3.02 o 
  -2   6  13        2.94        4.91      2.38 o 
  -1   6  13        3.73        5.32      2.05 o 
   0   6  13        7.42        8.19      3.32 o 
   1   6  13        9.32        4.69      2.09 o 
   2   6  13       20.06       12.69      4.48 o 
   3   6  13        2.64        1.91      2.12 o 
   4   6  13        0.47        3.97      2.43 o 
   5   6  13        6.28        4.41      2.56 o 
  -5   7  13        0.30        1.26      3.43 o 
  -4   7  13        0.13       -1.85      3.06 o 
  -3   7  13        4.46       12.00      4.48 o 
  -2   7  13        9.12       13.30      3.53 o 
  -1   7  13        4.04        6.65      3.51 o 
   0   7  13       10.23        8.29      3.52 o 
   1   7  13        0.37        5.40      3.05 o 
   2   7  13        3.31        2.55      2.02 o 
   3   7  13        0.34        5.59      2.90 o 
   4   7  13        1.46        6.51      2.76 o 
  -3   8  13        0.03        2.59      2.89 o 
  -2   8  13        4.41        5.67      4.39 o 
  -1   8  13        4.81        8.52      3.76 o 
   0   8  13        3.53        3.86      2.52 o 
   1   8  13        0.13        0.24      3.50 o 
   2   8  13        1.40        6.07      3.80 o 
  -8   0  14        0.91        3.28      4.20 o 
  -6   0  14        3.96        8.54      4.27 o 
  -4   0  14      226.82      256.12     28.04 o 
  -2   0  14        1.66        2.19      2.54 o 
   0   0  14        2.11        3.77      3.27 o 
   2   0  14        5.21       -0.59      4.08 o 
   4   0  14        1.83        2.59      4.07 o 
   6   0  14        0.51        4.32      4.37 o 
  -8   1  14        0.56        5.15      3.53 o 
  -7   1  14        0.95        5.77      2.96 o 
  -6   1  14        0.72        0.51      1.98 o 
  -5   1  14       87.77       83.63      5.53 o 
  -4   1  14       10.48        4.64      1.88 o 
  -3   1  14      234.54      235.34      5.96 o 
  -2   1  14      170.40      150.81      8.51 o 
  -1   1  14      346.24      379.13     11.14 o 
   0   1  14        0.31        1.93      2.06 o 
   1   1  14       34.96       30.76      3.31 o 
   2   1  14        1.04        2.13      2.28 o 
   3   1  14        6.43        4.78      3.34 o 
   4   1  14        7.44       11.50      3.27 o 
   5   1  14        7.35       14.00      4.14 o 
   6   1  14        0.50       -2.80      2.80 o 
   7   1  14        3.09        5.29      3.33 o 
  -8   2  14        3.89        7.31      3.37 o 
  -7   2  14        7.12        6.17      2.05 o 
  -6   2  14        3.70        2.02      1.86 o 
  -5   2  14        2.06        3.85      1.69 o 
  -4   2  14        3.25        3.30      1.71 o 
  -3   2  14       46.54       40.48      3.65 o 
  -2   2  14        5.35        5.73      4.60 o 
  -1   2  14      128.49      127.07      5.46 o 
   0   2  14      218.79      222.81     10.62 o 
   1   2  14        4.03        1.96      2.07 o 
   2   2  14       23.26       18.56      2.88 o 
   3   2  14        1.19       -0.90      1.77 o 
   4   2  14       13.59        9.36      2.87 o 
   5   2  14        4.23       10.22      3.64 o 
   6   2  14        2.65        3.94      2.88 o 
   7   2  14        0.58        1.29      3.58 o 
  -8   3  14        0.00        4.36      2.59 o 
  -7   3  14        1.92        1.44      2.23 o 
  -6   3  14        6.55        7.17      2.14 o 
  -5   3  14       22.93       22.11      3.37 o 
  -4   3  14       93.32       73.04      5.11 o 
  -3   3  14       32.88       25.77      3.04 o 
  -2   3  14       14.63       13.26      3.96 o 
  -1   3  14        2.26        1.86      1.29 o 
   0   3  14        0.09        2.28      1.89 o 
   1   3  14        7.56        9.97      2.65 o 
   2   3  14        9.95       14.36      3.22 o 
   3   3  14        0.63        3.93      2.22 o 
   4   3  14        1.76        6.68      2.57 o 
   5   3  14        2.75        7.31      2.85 o 
   6   3  14        0.06        2.52      3.09 o 
   7   3  14        1.75        5.77      4.19 o 
  -7   4  14        1.82        3.82      2.52 o 
  -6   4  14       18.93       15.68      5.98 o 
  -5   4  14       20.62       19.75      3.77 o 
  -4   4  14       11.42       14.42      4.20 o 
  -3   4  14       23.19       23.94      3.39 o 
  -2   4  14      198.27      161.66      6.35 o 
  -1   4  14       26.68       36.62      3.83 o 
   0   4  14        1.23        4.55      2.22 o 
   1   4  14        0.02       -0.93      2.17 o 
   2   4  14       25.38       30.75      3.87 o 
   3   4  14        0.06        2.78      2.53 o 
   4   4  14       14.86       12.22      2.98 o 
   5   4  14       14.09       10.56      2.81 o 
   6   4  14        7.07        6.44      4.42 o 
  -7   5  14        1.60        6.32      2.98 o 
  -6   5  14        7.16        1.19      3.99 o 
  -5   5  14        0.87        0.49      2.87 o 
  -4   5  14       22.22       19.39      4.70 o 
  -3   5  14        0.09        3.75      2.28 o 
  -2   5  14       25.70       11.09      3.84 o 
  -1   5  14        0.13        4.82      1.97 o 
   0   5  14       93.17       85.95      6.41 o 
   1   5  14        1.71        3.91      2.40 o 
   2   5  14        1.60        3.29      2.27 o 
   3   5  14       16.04       12.30      3.60 o 
   4   5  14       46.75       49.14      4.72 o 
   5   5  14        1.91        2.70      2.69 o 
  -6   6  14        0.17       -1.30      3.26 o 
  -5   6  14        2.43        4.99      3.55 o 
  -4   6  14        7.17       15.12      5.03 o 
  -3   6  14        0.11        2.42      3.65 o 
  -2   6  14        0.24        4.32      2.13 o 
  -1   6  14        0.55        1.64      2.49 o 
   0   6  14        0.27        0.48      2.84 o 
   1   6  14        1.21        1.92      2.32 o 
   2   6  14       70.35       66.33      5.50 o 
   3   6  14        3.36        2.08      2.61 o 
   4   6  14        0.59        2.90      3.17 o 
   5   6  14        0.61        5.44      3.39 o 
  -4   7  14       11.50       10.23      3.85 o 
  -3   7  14        7.40        8.43      3.28 o 
  -2   7  14        0.85        4.95      2.93 o 
  -1   7  14        3.11        2.82      2.70 o 
   0   7  14        2.69        3.87      3.70 o 
   1   7  14        4.83        3.09      3.02 o 
   2   7  14        1.18        0.92      2.71 o 
   3   7  14        2.00        2.87      3.17 o 
  -2   8  14       13.60       18.56      5.29 o 
  -1   8  14       17.97       21.54      5.66 o 
   0   8  14        7.38       11.37      3.69 o 
   1   8  14        0.02        2.71      3.99 o 
  -7   0  15        1.64        8.18      5.07 o 
  -5   0  15        9.87       12.93      4.38 o 
  -3   0  15     3015.51     3155.09    143.63 o 
  -1   0  15       42.33       42.28      4.71 o 
   1   0  15        0.38        3.28      2.14 o 
   3   0  15        0.69        9.86      5.88 o 
   5   0  15        2.69        2.87      4.32 o 
   7   0  15        4.10        7.82      5.09 o 
  -8   1  15        0.85        1.17      3.13 o 
  -7   1  15        1.46        4.07      2.57 o 
  -6   1  15        7.54       10.25      2.59 o 
  -5   1  15       85.82       88.81      5.75 o 
  -4   1  15       34.93       35.43      3.95 o 
  -3   1  15       32.25       30.82      3.02 o 
  -2   1  15      476.75      477.92     28.24 o 
  -1   1  15      637.54      685.98     25.57 o 
   0   1  15        2.53        2.56      1.46 o 
   1   1  15       26.06       31.98      3.49 o 
   2   1  15        1.74        2.50      1.71 o 
   3   1  15       36.45       41.14      5.17 o 
   4   1  15        0.09        0.14      2.76 o 
   5   1  15        7.58        7.30      3.33 o 
   6   1  15        0.03        2.83      3.26 o 
   7   1  15        1.95        4.38      3.48 o 
  -8   2  15        7.00        6.91      4.12 o 
  -7   2  15        0.64        2.73      2.61 o 
  -6   2  15       10.64       10.09      2.62 o 
  -5   2  15        3.00        1.47      2.37 o 
  -4   2  15        2.39        2.55      1.67 o 
  -3   2  15        0.61        3.68      2.95 o 
  -2   2  15        2.20        2.92      1.25 o 
  -1   2  15       86.39       70.84      4.27 o 
   0   2  15      116.29      109.45      7.40 o 
   1   2  15      127.93      137.52      8.60 o 
   2   2  15       43.44       46.63      3.97 o 
   3   2  15        0.57        3.45      3.02 o 
   4   2  15        4.83        8.58      3.36 o 
   5   2  15        2.67        1.32      3.02 o 
   6   2  15        0.69        3.50      3.16 o 
   7   2  15        0.80        3.41      3.57 o 
  -7   3  15        3.29        3.40      2.48 o 
  -6   3  15        3.73        4.42      2.44 o 
  -5   3  15        8.60        8.23      2.28 o 
  -4   3  15        0.31        3.58      1.91 o 
  -3   3  15       69.34       69.25      5.40 o 
  -2   3  15       31.83       22.17      3.57 o 
  -1   3  15        0.46        1.41      1.25 o 
   0   3  15       26.48       25.90      4.32 o 
   1   3  15       23.65       20.93      3.22 o 
   2   3  15        7.82        8.94      2.64 o 
   3   3  15        4.85        6.05      3.53 o 
   4   3  15        0.14        3.76      2.33 o 
   5   3  15        0.71        0.42      2.87 o 
   6   3  15        1.16        6.85      3.15 o 
  -7   4  15        0.47       -2.04      2.89 o 
  -6   4  15        1.31        6.46      4.62 o 
  -5   4  15       26.31       23.81      4.52 o 
  -4   4  15       34.40       32.22      5.31 o 
  -3   4  15        0.01        1.63      2.12 o 
  -2   4  15       13.06       13.83      3.06 o 
  -1   4  15       23.35       23.52      3.63 o 
   0   4  15       45.00       41.81      3.78 o 
   1   4  15        0.31        4.03      2.09 o 
   2   4  15        2.05        4.41      2.25 o 
   3   4  15        4.20       10.19      2.98 o 
   4   4  15        3.54        5.87      2.54 o 
   5   4  15        4.82        4.48      3.52 o 
   6   4  15       14.21       11.85      4.38 o 
  -6   5  15       11.32        9.57      3.88 o 
  -5   5  15        5.59        1.83      3.29 o 
  -4   5  15        0.54       -1.01      2.66 o 
  -3   5  15        2.69        5.44      2.51 o 
  -2   5  15       14.08       10.15      2.72 o 
  -1   5  15        2.47        3.96      3.06 o 
   0   5  15      112.86      114.89      6.79 o 
   1   5  15       10.77       12.23      3.07 o 
   2   5  15        0.20        1.89      2.71 o 
   3   5  15       13.31       10.12      2.66 o 
   4   5  15        7.05        4.16      2.40 o 
   5   5  15        0.56       -0.48      2.66 o 
  -5   6  15        0.54        0.84      2.82 o 
  -4   6  15        4.43        4.95      3.00 o 
  -3   6  15        0.79        6.08      3.08 o 
  -2   6  15       34.13       33.74      4.38 o 
  -1   6  15        6.71        6.84      3.18 o 
   0   6  15        2.39        7.83      3.66 o 
   1   6  15        3.15        3.48      2.20 o 
   2   6  15        6.27        6.54      2.69 o 
   3   6  15        1.21        3.14      2.12 o 
   4   6  15        0.58        1.48      2.70 o 
  -4   7  15       11.16       15.17      4.87 o 
  -3   7  15        0.46        1.55      4.87 o 
  -2   7  15        1.40       10.28      4.66 o 
  -1   7  15        2.39        4.09      2.88 o 
   0   7  15       23.00       37.37      5.56 o 
   1   7  15        0.59        2.27      2.80 o 
   2   7  15        0.03        1.73      3.64 o 
   3   7  15        0.04        4.24      2.46 o 
  -8   0  16        0.18       -1.41      4.08 o 
  -6   0  16        0.00        4.59      2.76 o 
  -4   0  16       11.59       10.59      3.14 o 
  -2   0  16        0.08       16.06      4.52 o 
   0   0  16       31.33       20.07      3.78 o 
   2   0  16        6.59       14.77      4.85 o 
   4   0  16        0.11        7.62     12.02 o 
   6   0  16        0.00        6.48      5.64 o 
  -8   1  16        0.04        3.66      2.96 o 
  -7   1  16        1.10        1.31      2.55 o 
  -6   1  16        8.41       13.70      3.49 o 
  -5   1  16        1.31        3.76      2.48 o 
  -4   1  16        0.17        0.56      1.68 o 
  -3   1  16        1.01        2.14      1.32 o 
  -2   1  16        2.79        1.91      1.49 o 
  -1   1  16      383.17      374.89     10.36 o 
   0   1  16       66.74       72.15      5.59 o 
   1   1  16      264.04      288.75      8.22 o 
   2   1  16        3.03        1.31      1.74 o 
   3   1  16        1.96        2.75      2.88 o 
   4   1  16        0.06       11.82      4.77 o 
   5   1  16        0.13        2.37      3.17 o 
   6   1  16        0.20        6.45      3.95 o 
  -7   2  16        2.68       10.52      4.36 o 
  -6   2  16        7.67        8.44      2.28 o 
  -5   2  16       11.09        9.47      3.46 o 
  -4   2  16        5.45        5.29      2.22 o 
  -3   2  16        9.68       11.65      2.28 o 
  -2   2  16        5.81        4.76      2.03 o 
  -1   2  16      147.96      140.54      7.65 o 
   0   2  16        1.16        5.51      2.44 o 
   1   2  16       93.16       94.84      7.84 o 
   2   2  16       72.08       75.99      4.97 o 
   3   2  16       24.15       21.36      3.60 o 
   4   2  16        1.83       -0.78      2.95 o 
   5   2  16        1.72        2.40      3.09 o 
   6   2  16        2.10        2.73      3.28 o 
  -7   3  16        5.03        4.42      3.83 o 
  -6   3  16        1.23        6.27      2.97 o 
  -5   3  16        1.95        6.24      2.00 o 
  -4   3  16        6.18        7.80      2.37 o 
  -3   3  16       74.45       67.72      5.46 o 
  -2   3  16       64.08       59.70      4.42 o 
  -1   3  16       25.70       17.29      3.19 o 
   0   3  16        2.03        5.77      2.28 o 
   1   3  16        0.79        0.15      1.95 o 
   2   3  16        9.26        8.77      2.92 o 
   3   3  16        8.87        7.55      3.18 o 
   4   3  16        8.31       13.57      3.75 o 
   5   3  16        3.61        2.36      3.02 o 
   6   3  16        0.08       -2.56      3.49 o 
  -6   4  16        4.54        8.26      3.01 o 
  -5   4  16        4.55        6.65      2.71 o 
  -4   4  16       28.35       15.69      2.71 o 
  -3   4  16       28.59       20.83      4.09 o 
  -2   4  16        0.00        4.81      2.16 o 
  -1   4  16       25.78       29.66      4.60 o 
   0   4  16       12.49       13.81      3.21 o 
   1   4  16        0.05        1.74      2.03 o 
   2   4  16        3.62        4.78      2.78 o 
   3   4  16        0.02       -0.09      2.32 o 
   4   4  16        0.47        3.91      2.58 o 
   5   4  16        0.65        3.84      2.81 o 
  -6   5  16        2.91        0.35      3.03 o 
  -5   5  16        0.06        3.92      2.88 o 
  -4   5  16        5.87        6.45      3.66 o 
  -3   5  16        3.12        1.64      2.34 o 
  -2   5  16        6.16        2.71      2.20 o 
  -1   5  16        2.33        2.89      3.27 o 
   0   5  16        3.88        1.15      2.86 o 
   1   5  16        0.61        1.00      2.50 o 
   2   5  16       24.10       24.70      3.91 o 
   3   5  16        0.37        2.89      2.25 o 
   4   5  16        0.00        4.10      3.23 o 
   5   5  16        1.21        2.16      4.15 o 
  -5   6  16        0.48        0.99      3.08 o 
  -4   6  16        0.71        5.57      2.97 o 
  -3   6  16        0.24        6.40      3.39 o 
  -2   6  16       15.46       14.53      8.79 o 
  -1   6  16        0.13        1.21      2.95 o 
   0   6  16        3.52        6.03      3.85 o 
   1   6  16        1.45        7.08      3.79 o 
   2   6  16        0.14        5.31      4.07 o 
   3   6  16        0.83        3.56      2.75 o 
  -3   7  16        1.19        2.40      4.40 o 
  -2   7  16        8.36       10.35      4.56 o 
  -1   7  16        1.11        6.79      3.06 o 
   0   7  16        0.43        0.37      2.87 o 
   1   7  16        0.51        3.44      2.73 o 
   2   7  16        4.44        5.56      5.49 o 
  -7   0  17        0.00        9.91      3.82 o 
  -5   0  17        1.46        1.88      3.55 o 
  -3   0  17        1.14        2.64      1.66 o 
  -1   0  17     1416.91     1630.79    170.36 o 
   1   0  17        0.42        8.59      4.64 o 
   3   0  17        8.90       11.98      5.40 o 
   5   0  17        2.64        5.10      4.42 o 
  -7   1  17        0.43        4.06      2.43 o 
  -6   1  17        1.39        8.85      2.75 o 
  -5   1  17        7.92        7.79      2.24 o 
  -4   1  17        0.05        3.13      1.84 o 
  -3   1  17       69.33       64.41      6.62 o 
  -2   1  17       63.09       68.92      5.07 o 
  -1   1  17       54.32       51.29      3.93 o 
   0   1  17      107.66      111.21      6.27 o 
   1   1  17      153.19      160.20      9.38 o 
   2   1  17        0.59        4.99      2.84 o 
   3   1  17        0.02        7.25      3.21 o 
   4   1  17        0.09        1.60      3.07 o 
   5   1  17        0.99       10.49      3.64 o 
   6   1  17        0.00        4.13      3.32 o 
  -7   2  17        0.60        0.56      3.66 o 
  -6   2  17        0.78        3.83      2.36 o 
  -5   2  17        6.85       13.48      2.93 o 
  -4   2  17       11.31       15.05      2.55 o 
  -3   2  17       12.87       11.00      3.42 o 
  -2   2  17        1.76        3.95      1.52 o 
  -1   2  17        0.01        0.48      1.36 o 
   0   2  17        1.51        5.33      1.98 o 
   1   2  17      131.98      143.59      9.64 o 
   2   2  17       48.54       49.23      4.41 o 
   3   2  17       71.90       85.24     11.79 o 
   4   2  17       11.17       12.53      3.83 o 
   5   2  17        0.85        4.63      3.30 o 
   6   2  17        0.34        5.73      3.68 o 
  -7   3  17        0.42        5.15      2.17 o 
  -6   3  17        0.00        5.16      3.03 o 
  -5   3  17        2.60        5.32      2.08 o 
  -4   3  17        0.95        2.16      2.85 o 
  -3   3  17        0.52        2.08      1.92 o 
  -2   3  17        1.93        1.35      1.78 o 
  -1   3  17       28.29       19.72      3.21 o 
   0   3  17       27.34       28.70      4.44 o 
   1   3  17        2.85        0.53      1.94 o 
   2   3  17        0.01        0.73      2.28 o 
   3   3  17       17.70       19.02      3.60 o 
   4   3  17       16.18       23.73      4.79 o 
   5   3  17        1.54       -0.24      2.94 o 
  -6   4  17        1.38        4.18      2.46 o 
  -5   4  17        0.86        5.68      2.71 o 
  -4   4  17        3.09        5.20      2.33 o 
  -3   4  17        3.81        3.27      2.31 o 
  -2   4  17       24.74       21.95      4.11 o 
  -1   4  17        0.32        0.25      2.93 o 
   0   4  17        5.44        5.80      2.82 o 
   1   4  17       18.32       24.15      4.37 o 
   2   4  17        5.45        7.36      2.43 o 
   3   4  17        0.01        8.21      2.83 o 
   4   4  17        0.27        4.21      3.02 o 
   5   4  17        0.52        5.32      3.87 o 
  -5   5  17        3.68        8.15      3.35 o 
  -4   5  17       12.42        7.01      3.03 o 
  -3   5  17        0.41        3.29      2.75 o 
  -2   5  17        1.08        6.31      3.64 o 
  -1   5  17        5.71        7.53      3.57 o 
   0   5  17        0.55       14.18      5.05 o 
   1   5  17        9.32        8.20      2.27 o 
   2   5  17       38.45       43.57      6.16 o 
   3   5  17        0.03        0.83      2.44 o 
   4   5  17        0.03        1.86      3.37 o 
  -4   6  17        0.54        2.15      2.75 o 
  -3   6  17        0.01       -1.31      3.73 o 
  -2   6  17        8.86        7.32      3.23 o 
  -1   6  17        0.01        6.02      4.40 o 
   0   6  17       20.60       13.50      3.77 o 
   1   6  17        0.62        6.29      3.72 o 
   2   6  17        2.30        1.30      2.94 o 
   3   6  17        0.88        4.82      3.35 o 
  -2   7  17        4.99       12.20      6.26 o 
  -1   7  17        0.65        1.77      3.89 o 
   0   7  17        0.05        5.24      3.20 o 
  -6   0  18        3.35        4.77      4.13 o 
  -4   0  18        2.11        5.57      2.91 o 
  -2   0  18       24.95       29.01      4.40 o 
   0   0  18      107.66      110.35      8.84 o 
   2   0  18        0.17        3.36      5.51 o 
   4   0  18        0.01        0.75      4.29 o 
  -7   1  18        7.10        6.56      2.70 o 
  -6   1  18        0.03        2.80      2.20 o 
  -5   1  18        5.91       11.47      3.61 o 
  -4   1  18        3.23        3.74      2.58 o 
  -3   1  18        3.09        6.40      2.36 o 
  -2   1  18        0.05        0.45      1.65 o 
  -1   1  18        7.93       11.06      2.35 o 
   0   1  18       14.34       15.31      3.08 o 
   1   1  18      239.36      247.93     19.80 o 
   2   1  18        2.35        4.92      3.16 o 
   3   1  18       52.41       52.33      5.49 o 
   4   1  18        0.05        0.63      6.93 o 
   5   1  18        0.17        1.99      3.38 o 
  -7   2  18       16.29       13.81      4.13 o 
  -6   2  18        4.25        4.78      2.55 o 
  -5   2  18       47.99       52.33      4.73 o 
  -4   2  18        1.30       -0.50      2.06 o 
  -3   2  18       34.49       37.23      4.77 o 
  -2   2  18        3.17        2.15      1.96 o 
  -1   2  18        0.82        2.51      1.84 o 
   0   2  18       15.62       14.15      3.13 o 
   1   2  18       13.96       10.80      2.78 o 
   2   2  18        0.13        3.06      2.97 o 
   3   2  18       37.06       46.99      5.85 o 
   4   2  18        5.82       11.19      5.06 o 
   5   2  18        5.06        3.28      3.28 o 
  -6   3  18       19.68       28.09      5.64 o 
  -5   3  18        6.31        7.55      2.37 o 
  -4   3  18        1.26        4.62      2.21 o 
  -3   3  18        0.56        1.55      1.76 o 
  -2   3  18        1.87        5.16      2.08 o 
  -1   3  18       17.31       15.01      4.04 o 
   0   3  18       42.11       45.61      7.07 o 
   1   3  18        0.36        5.56      3.31 o 
   2   3  18        1.27        2.35      2.08 o 
   3   3  18        9.56       16.74      5.50 o 
   4   3  18        4.68       -0.51      3.10 o 
   5   3  18        5.24        7.03      3.26 o 
  -6   4  18        0.13        6.40      3.38 o 
  -5   4  18        0.64        5.05      3.75 o 
  -4   4  18        2.88        2.55      1.95 o 
  -3   4  18        2.66        2.25      2.22 o 
  -2   4  18       68.55       60.51      5.84 o 
  -1   4  18        4.38        5.90      3.44 o 
   0   4  18        8.53       13.46      4.00 o 
   1   4  18        1.88        3.05      2.38 o 
   2   4  18        1.99        4.03      2.24 o 
   3   4  18        0.92        7.82      3.25 o 
   4   4  18        0.07        4.74      2.93 o 
  -5   5  18        0.02        4.78      3.89 o 
  -4   5  18        2.24       -0.70      2.68 o 
  -3   5  18        0.62        4.78      3.01 o 
  -2   5  18        1.02        6.71      3.56 o 
  -1   5  18        0.63        0.77      4.33 o 
   0   5  18       11.23       18.67      6.49 o 
   1   5  18        0.92        1.86      2.90 o 
   2   5  18        0.33        1.74      2.25 o 
   3   5  18        1.22        2.70      2.43 o 
  -3   6  18        1.52        6.06      4.32 o 
  -2   6  18        0.75        3.26      3.39 o 
  -1   6  18        0.24        3.99      3.51 o 
   0   6  18        9.66       16.04      4.27 o 
   1   6  18        4.21        1.25      3.57 o 
   2   6  18        0.10        0.64      3.47 o 
  -5   0  19       25.64       27.00      8.34 o 
  -3   0  19        0.02        2.86      3.38 o 
  -1   0  19        4.21        4.50     10.66 o 
   1   0  19      292.09      316.78     44.50 o 
   3   0  19        0.06        2.33      4.47 o 
   5   0  19        2.55        2.10      4.44 o 
  -6   1  19        1.53        7.67      3.04 o 
  -5   1  19        9.54        4.44      4.86 o 
  -4   1  19        2.30        1.44      1.51 o 
  -3   1  19        9.67        7.23      2.13 o 
  -2   1  19        0.49        3.95      1.85 o 
  -1   1  19       39.12       32.43      5.07 o 
   0   1  19        0.24        2.06      2.93 o 
   1   1  19       35.38       28.92      5.66 o 
   2   1  19        1.67        1.59      3.11 o 
   3   1  19       31.68       24.85      4.85 o 
   4   1  19        4.95       11.79      4.43 o 
   5   1  19        0.54        1.34      3.28 o 
  -6   2  19        0.00        3.59      2.49 o 
  -5   2  19        0.84        3.26      1.95 o 
  -4   2  19        1.11        3.43      1.99 o 
  -3   2  19       23.63       17.71      3.55 o 
  -2   2  19       22.18       22.96      5.05 o 
  -1   2  19       13.82        7.73      4.58 o 
   0   2  19        3.42        4.09      2.34 o 
   1   2  19        0.05        2.29      2.48 o 
   2   2  19       23.25       22.31      6.63 o 
   3   2  19       47.43       50.17      5.76 o 
   4   2  19        5.23        2.70      3.65 o 
   5   2  19       18.05        5.21      3.37 o 
  -6   3  19        3.25        4.16      2.98 o 
  -5   3  19        1.53        2.94      2.27 o 
  -4   3  19        6.83        4.49      1.98 o 
  -3   3  19        0.45        0.71      1.99 o 
  -2   3  19        0.00        5.43      4.21 o 
  -1   3  19        6.94        7.00      4.22 o 
   0   3  19       30.69       21.25      3.29 o 
   1   3  19        9.60        6.59      2.80 o 
   2   3  19        7.45        5.65      3.48 o 
   3   3  19        0.01        6.03      3.37 o 
   4   3  19        0.27        2.33      3.21 o 
  -5   4  19        0.02        0.11      2.74 o 
  -4   4  19        6.81        4.57      2.27 o 
  -3   4  19        0.75        1.11      2.76 o 
  -2   4  19        4.36        7.84      3.22 o 
  -1   4  19        0.85        5.68      4.10 o 
   0   4  19       10.77       11.51      3.47 o 
   1   4  19        0.64        6.07      2.70 o 
   2   4  19        0.00        4.34      2.32 o 
   3   4  19        1.29        7.64      3.16 o 
  -4   5  19        0.17        5.96      3.83 o 
  -3   5  19        0.03        1.70      3.04 o 
  -2   5  19        4.70        8.45      5.45 o 
  -1   5  19        1.63        6.44      3.67 o 
   0   5  19        0.16       -3.15      3.15 o 
   1   5  19        1.63        4.36      3.35 o 
   2   5  19        2.65        0.90      3.04 o 
  -2   6  19        0.80        9.55      3.91 o 
  -1   6  19        0.54        3.56      3.83 o 
   0   6  19        7.04        6.62      3.36 o 
  -6   0  20        3.31       15.87      7.04 o 
  -4   0  20        0.56        0.90      4.78 o 
  -2   0  20       17.26        9.79      6.60 o 
   0   0  20       24.99       30.71     10.63 o 
   2   0  20       26.40       25.80      6.68 o 
   4   0  20        0.87        7.08      5.06 o 
  -6   1  20        9.08        5.50      2.17 o 
  -5   1  20       16.72       13.26      3.13 o 
  -4   1  20        0.32        2.73      2.08 o 
  -3   1  20        0.38        4.51      1.68 o 
  -2   1  20        3.58        2.82      1.83 o 
  -1   1  20        2.50        3.27      1.98 o 
   0   1  20        2.31        4.57      2.22 o 
   1   1  20       24.03       31.52      4.83 o 
   2   1  20        1.68        2.90      3.14 o 
   3   1  20       65.43       69.85      9.87 o 
   4   1  20        0.73        4.46      3.59 o 
  -5   2  20       45.42       49.28      6.52 o 
  -4   2  20        6.26        1.65      1.85 o 
  -3   2  20       42.92       36.50      4.85 o 
  -2   2  20        0.92        2.60      2.66 o 
  -1   2  20        1.21        3.77      2.56 o 
   0   2  20        5.02        4.85      2.25 o 
   1   2  20       11.76        8.32      3.66 o 
   2   2  20        8.88        8.15      3.52 o 
   3   2  20        2.60        7.20      3.61 o 
   4   2  20        0.19        4.41      4.07 o 
  -5   3  20        1.45        0.62      2.37 o 
  -4   3  20       16.33       18.71      4.62 o 
  -3   3  20        7.83        3.77      2.21 o 
  -2   3  20        3.54        3.86      3.42 o 
  -1   3  20        0.76        2.70      3.86 o 
   0   3  20        1.41        6.28      2.89 o 
   1   3  20        7.79        9.26      3.20 o 
   2   3  20        9.45        8.10      3.43 o 
   3   3  20        1.55        6.14      3.23 o 
  -4   4  20       14.36       19.33      4.37 o 
  -3   4  20        0.07        3.77      2.96 o 
  -2   4  20        0.65        5.39      3.32 o 
  -1   4  20        4.55        2.54      3.10 o 
   0   4  20       18.86       11.89      3.53 o 
   1   4  20        0.15        2.20      3.08 o 
   2   4  20        0.31        2.39      3.35 o 
   3   4  20        0.20        6.72      3.20 o 
  -3   5  20        0.01        3.77      2.94 o 
  -2   5  20        2.46        5.23      4.79 o 
  -1   5  20        0.93        7.44      3.83 o 
   0   5  20        0.56        1.91      3.16 o 
   1   5  20        0.01        6.94      3.30 o 
  -5   0  21        2.27       -0.05      3.75 o 
  -3   0  21       61.93       50.10     10.70 o 
  -1   0  21        4.24        9.32      5.68 o 
   1   0  21        0.76        3.07      4.05 o 
   3   0  21       11.22        6.05      9.56 o 
  -5   1  21        9.03        8.84      2.86 o 
  -4   1  21       10.00       12.40      3.24 o 
  -3   1  21       25.14       25.75      3.61 o 
  -2   1  21        1.53        2.93      2.45 o 
  -1   1  21       24.13       23.60      3.94 o 
   0   1  21        0.08        7.26      3.09 o 
   1   1  21        2.48        4.89      4.71 o 
   2   1  21        1.78        4.25      3.06 o 
   3   1  21        7.12        5.67      3.39 o 
  -5   2  21        2.03        4.99      2.73 o 
  -4   2  21        0.28        3.55      1.61 o 
  -3   2  21        0.00       -1.85      4.36 o 
  -2   2  21        9.27        6.10      3.93 o 
  -1   2  21       11.24        6.19      3.07 o 
   0   2  21        0.04        0.30      2.77 o 
   1   2  21        3.52        8.07      3.27 o 
   2   2  21        3.38        4.20      3.39 o 
   3   2  21        0.01       -0.64      2.94 o 
  -4   3  21       10.48        7.89      2.62 o 
  -3   3  21       21.49       37.67      5.56 o 
  -2   3  21        0.09        6.84      3.30 o 
  -1   3  21        0.84        3.55      2.88 o 
   0   3  21        1.96        5.84      4.16 o 
   1   3  21        2.59       -0.96      2.57 o 
   2   3  21        6.59        7.16      3.52 o 
   3   3  21        1.76        1.05      3.18 o 
  -3   4  21        0.00        2.65      3.16 o 
  -2   4  21        8.40        8.28      3.55 o 
  -1   4  21        3.64        7.22      3.44 o 
   0   4  21        0.05        5.02      3.82 o 
   1   4  21        0.54       -0.46      3.80 o 
   2   4  21        2.22        2.49      3.80 o 
  -4   0  22        0.31        3.86     13.12 o 
  -2   0  22       13.72       16.54      8.57 o 
   0   0  22        1.21       -2.37      7.14 o 
   2   0  22       11.09       11.90      4.91 o 
  -4   1  22       29.23       26.64      4.31 o 
  -3   1  22       16.43       14.54      4.54 o 
  -2   1  22        0.02        3.57      3.01 o 
  -1   1  22        0.01        1.33      3.62 o 
   0   1  22        0.86        4.23      2.95 o 
   1   1  22        0.29        0.44      2.55 o 
   2   1  22        0.65        6.19      4.50 o 
   3   1  22        4.82        6.89      3.39 o 
  -4   2  22        6.19        3.82      3.38 o 
  -3   2  22       14.52       15.25      3.88 o 
  -2   2  22        3.33        2.14      3.18 o 
  -1   2  22        3.93        3.48      3.10 o 
   0   2  22        0.08        3.22      3.62 o 
   1   2  22        0.00        0.79      2.79 o 
   2   2  22        1.91        1.32      3.02 o 
  -3   3  22        5.35        1.01      2.84 o 
  -2   3  22        0.69        7.72      3.25 o 
  -1   3  22        0.00        0.91      2.86 o 
   0   3  22        1.01        2.29      5.27 o 
   1   3  22        0.77        7.75      5.44 o 
  -1   4  22        2.35        2.47      3.02 o 
  -3   0  23       11.37        6.51      7.04 o 
  -1   0  23       70.59       76.60     11.82 o 
   1   0  23        0.23        1.42      4.29 o 
  -3   1  23        4.54        3.07      3.39 o 
  -2   1  23       20.96       24.34      8.42 o 
  -1   1  23        2.97       10.20      4.26 o 
   0   1  23        0.28        0.64      2.70 o 
   1   1  23       11.46        8.79      3.82 o 
  -3   2  23        5.96       12.16      4.26 o 
  -2   2  23        8.50        8.72      4.19 o 
  -1   2  23        0.19        3.63      3.82 o 
   0   2  23        7.00        9.92      8.23 o 
   1   2  23        0.07        3.41      4.12 o 
                                                 
